# Supplementary material for: mGluR5-mediated astrocytes hyperactivity in the anterior cingulate cortex contributes to neuropathic pain in male mice
Source: Commun Biol. 2025 Feb 20;8:266. doi: 10.1038/s42003-025-07733-5 (PMC11842833; doi:10.1038/s42003-025-07733-5)
Supplement: Supplementary file 4 — Supplementary Data 1 [file 42003_2025_7733_MOESM4_ESM.xlsx]

## Sheet: Figure1
figure 1b					figure 1d			figure 1e
GCaMP7b in S100β+ cells （%）	GCaMP7b in NeuN+ cells （%）	GCaMP7b in NG2+ cells （%）	GCaMP7b in Iba1+ cells （%）		Frequency/min (100 μm2)			Amplitude (ΔF/F)
85	0	0	0		sham	CCI		sham	CCI
92	0	0	0		0.884119	1.05431		0.750101	1.5613
79	0	0	0		0.796995	1.40911		0.661709	1.27516
88	0	0	0		0.2904	0.862899		0.750008	1.17891
85		0	0		0.861568	1.12754		0.527997	1.38356
100		0	0		0.827612	0.870904		0.831621	1.27482
75		0			0.302696	1.10248		0.651007	1.16465
82		0			1.43396	1.33549		0.496212	0.898353
		0			0.369005	0.652747		0.40794	0.876403
		0			0.441183			0.477813
					Unpaired t test			Unpaired t test
					P value	0.0359		P value	<0.0001
					t, df	t=2.304, df=15		t, df	t=6.322, df=15

## Sheet: Figure2
figure2b			figure 2c			figure 2d			figure 2e			figure 2g			figure 2i
mEPSC Frequency (HZ)			Relative frequency (percentages)			Amplitude(pA)			Relative frequency (percentages)			PPR			glutamate (μM )
sham	CCI		sham	CCI		sham	CCI		sham	CCI		sham	CCI		sham	CCI
0.866667	1.5		1748.61	679.5		18.2565	15.1871		13.47	10.4528		1.41949	0.639305		7.09	8.09
0.9	1.8		1623.09	498.601		11.5283	17.7924		37.1845	10.9718		1.11663	0.689202		5.45	6.07
0.4	2.1		1193.09	317.805		13.0353	18.2455		16.9118	8.43758		1.17277	1.3172		4.76	7.06
0.9	1.43333		702.906	54.0938		12.1046	20.3661		10.2736	11.7159		1.17553	1.0092		6.59	8.3
0.933333	1.36667		292.094	142.407		12.0963	23.1704		20.6633	9.07091		1.51773	0.940032		5.14	9.6
0.933333	2.13333		415.094	1188.8		16.3415	20.2027		28.45	25.2056		0.901031	1.17119		4.56	8.56
1.1	2.6		175	271.297		14.22	14.2362		13.5839	14.5295		1.73077	1.17817			5.02
1.1	0.8		259	360.101		15.9038	14.156		24.7459	6.62188		1.85765	0.881868		Unpaired t test
1.43333	3.7		1369.81	406.102		8.74822	21.329		26.4905	26.0826		1.49384	0.95283		P value	0.0263
1.5			187.688	1077.9		9.65505			14.6956	11.576			0.964059		t, df	t=2.565, df=11
1.56667			3337.31	36		8.71644			8.80963	6.7381			0.974306
Unpaired t test			540.203	1495.9		Unpaired t test			7.28795	19.2493		Unpaired t test
P value	0.0053		690.703	1549.6		P value	0.0012		22.8402	11.2191		P value	0.0025
t, df	t=3.173, df=18		535.094	108.5		t, df	t=3.838, df=18		8.9946	9.03519		t, df	t=3.505, df=18
			1510.91	857.094					9.5398	8.25853
			499.594	685.602					18.6537	11.0334
			1575.3	152.305					28.3218	6.60244
			164.109	1588.09					17.2294	17.3151
			276.797	283.906					12.4561	12.2497
			161.5	1264.8					13.5091	9.97419
			910	753.398					27.4684	30.8925
			232.203	665.203					17.0836	39.5286
			1202.8	1130.3					23.551	15.2203
			2426.6	985.898					22.5006	10.9812
			836	572.602					6.62997	8.11126
			370.901	337.305					11.2372	15.646
			533	86.8984					14.0541	24.7411
			825.5	151.898					7.82162	10.6353
			113	400					8.69551	16.952
			2204.1	67.0001					6.58844	34.0553
			683.301	1352.8					11.5271	8.37229
			134.299	215.61					28.9196	14.8024
			837.301	55.7969					14.1732	12.1084
			1397.3	104.703					6.31531	11.2258
			5128.9	275.094					10.0567	12.4857
			613	63.7034					8.40247	21.8965
			61.2988	800.5					6.71344	15.2094
			137.699	73.2969					8.96495	10.2741
			165.199	2944.2					8.72189	28.1911
			518.703	299.094					12.9151	10.29
			807	891					8.01349	12.245
			848.098	1626					7.27925	21.7841
			437.699	458.406					8.8564	15.6424
			1259.3	1361.2					28.5114	20.4818
			388.199	147.094					8.53904	15.4154
			1451.8	1006.3					8.34914	15.7058
			1320.1	86.7034					9.21847	19.6332
			6605	848.297					5.07198	8.14822
			1100.9	986.407					46.9745	10.4459
			2793.1	817.593					11.0763	13.7715
			4113	369.312					14.6789	14.7607
			1069	193.797					7.06572	13.6761
			64.7012	45					7.8548	13.2849
			3264.4	288.297					9.0988	14.3801
			1200.2	549.407					9.18526	53.7762
			203.9	252.093					22.2663	30.6823
			904.602	1454.41					12.0587	19.7175
			722.5	1236.7					17.8284	16.4046
			866	247.797					13.8114	20.3657
			27	26.7971					9.55117	33.0978
			1032.3	713.5					7.53969	21.2077
			2524.1	534.61					25.0036	8.46342
			1615.9	48.7031					10.9482	18.834
			1376.3	110.187					7.36387	12.3084
			1039.7	1338					10.5283	13.1964
			227	1447.61					18.2183	15.1287
			524.797	133					8.53796	10.4599
			188.5	242.297					8.72928	6.32293
			257.297	534.203					11.6416	15.179
			281.609	1199					12.9465	15.8767
			262.297	75.5938					20.525	7.86903
			157.703	149.203					11.3707	21.9458
			476.89	296.406					8.65717	15.7141
			498.203	408.188					14.9977	10.35
			432.703	230					8.43367	9.57818
			1307.3	73.7031					8.78893	8.05287
			2389.2	70.203					9.24617	9.37991
			978.5	924.391					8.3503	10.1014
			1608.7	112.11					7.92253	8.51627
			524.094	491.094					8.13337	15.1523
			377.199	550.109					8.01891	27.6482
			5870.2	213.391					12.1813	13.1875
			916.199	29.5002					10.0521	27.0538
			524.301	1028.61					14.5627	18.5236
			820.801	2061.19					14.7486	12.3435
			733.301	287.906					8.36272	18.0858
			221.301	1020.09					9.77571	14.4056
			2308	283.203					11.8548	18.4221
			787.898	912.703					30.8282	28.9621
			194.403	22.4062					12.3565	33.9257
			1005.7	345.094					7.61626	26.229
			1678	64.7031					8.22745	7.0274
			1488.8	153.094					9.92416	30.866
			208.398	1704.9					8.90714	14.6973
			333.402	197.9					13.1474	18.8037
			1045.7	474.1					10.7872	10.3262
			1408.8	326.799					15.4768	11.9063
			338.602	37.4023					9.77768	22.7169
			803.398	126.898					9.68646	40.2951
			1024.9	233					7.98571	12.7474
			1258.3	40.1016					11.2306	20.2586
			382.602	1047.6					14.5323	8.46708
			1012.59	255.902					9.75394	25.9501
			1534.91	280.297					9.69501	7.16919
			670.5	562.102					14.1286	14.8364
			1160.5	619.5					28.0963	11.7866
			478.703	64.6992					32.6991	8.01435
			2745.5	1316.6					11.9557	11.1594
			289.195	759.098					18.8374	29.2422
			567.805	1253.7					9.18176	8.49961
			294.102	189.898					11.2207	13.9586
			186.297	351.199					9.68955	13.4327
			2360.5	412					10.457	14.2697
			530.5	456.902					7.97595	14.3548
			2631	110.098					9.64498	15.897
			414.898	401.402					8.91525	13.8704
			532.305	444.898					10.0816	11.6617
			878.898	388.5					9.1548	35.0385
			1033.7	68.199					10.1525	17.0818
			1716.3	108.902					8.36969	8.48587
			389.297	567.199					9.75874	11.12
			594.805	1344.8					12.6846	32.4667
			156.5	599.898					8.76365	17.3713
			149.297	276.199					18.8716	7.05473
			2850.1	271.801					10.4393	12.8545
			732.602	169.5					8.25632	13.6562
			3681.1	102.5					9.09265	15.8749
			716.5	194.5					11.5564	9.76547
			202.102	255.602					7.90086	25.5999
			120.797	111.297					8.68653	27.7239
			248.297	895.602					8.31497	14.7178
			2034.3	232.398					8.96324	9.15021
			1141.7	1120.6					9.41527	20.5808
			282.609	626.902					10.0563	38.3575
			1014.39	36.5975					7.96198	12.2174
			2495.7	257.801					14.7051	16.3183
			1330	737.801					51.9732	13.9752
			148.109	334					15.1052	17.8407
			173.891	631.699					8.28928	11.092
			1195.7	1509.6					12.1631	17.3001
			238.297	102.398					14.3435	9.54286
			966.406	161.398					48.0353	42.9147
			596.406	480.902					15.0302	18.0096
			1935	448.598					10.8055	8.11009
			1264.59	548					11.3319	44.067
			598.906	127.301					51.2425	14.708
			89.3906	568					20.3536	19.042
			614.907	1282.5					9.52436	12.5802
			98.7029	90.9023					6.27815	23.3887
			1238.39	662.699					16.1151	23.5631
			191.5	924.801					15.9018	7.86177
			168	178					7.95177	11.8552
			971.797	126.797					8.27125	21.1139
			469	694.4					19.5937	39.3717
			815.313	914					20.8666	28.7784
			471.796	1806					6.9732	19.2261
			1813.3	1600					6.59362	35.3189
			509	505					7.78144	9.95347
			147.5	241.1					8.75791	24.6735
			875.297	294.7					11.6296	23.8121
			898.299	930.3					19.6337	36.2669
			1218.3	456.7					5.95374	15.2053
			207.199	143.5					8.20879	20.8573
			392.301	94.7002					9.17576	26.5239
			814	415.6					5.86007	18.7476
			491.398	115.1					51.7515	32.3048
			1130.5	386.2					10.4345	12.2739
			141.801	1045.5					9.39212	44.9552
			162.102	133.3					7.55616	16.7209
			2976.8	442.1					9.37802	17.7452
			535.297	918.9					52.4417	39.4867
			69.3008	227.301					5.58295	6.14073
			2073.9	393.699					5.99345	14.3447
			765.801	256.301					6.86428	18.0026
			458.5	20.8997					7.86077	10.1492
			402.699	3218.5					9.21857	8.71104
			568.5	1467.4					69.5325	34.2004
			93.3984	861.801					11.7257	9.34898
			877.5	30.9004					6.32642	20.4686
			2248.3	816.199					8.90102	12.4014
			1552.3	137.1					18.298	22.1463
			231.199	148.199					7.42808	9.33174
			1347	231.9					9.45669	25.7656
			459.301	497.401					12.1761	16.1923
			35.0978	240.199					9.47511	17.4773
			1362	419.701					16.53	33.0701
			828.902	45.4004					9.75891	17.5883
			2590	56.6992					10.2722	13.316
			2762.4	1766					48.4213	10.7424
			24.1992	501.301					14.5347	9.74422
			881.297	2910.5					9.31177	11.2323
			4004.9	536.799					10.0311	40.1984
			828.5	145.9					7.70462	21.0616
			725.5	374					85.617	9.27863
			153.203	393.9					7.44932	51.8975
			24.5	277.6					15.2975	17.0312
			260.5	34.3					13.976	14.9292
			264.398	1029.6					7.44345	15.6828
			72.5	1451.5					8.22562	5.99639
			228.102	277.9					45.3609	59.3897
			75.5	353.8					11.6962	12.6439
			57.6016	300.3					9.57845	19.504
			128.195	1190.8					11.2913	35.0296
			273.305	673.1					9.46061	14.2822
			758.094	900.7					8.85877	12.8924
			93.3047	1132.4					9.43559	11.5351
			520.898	113.399					9.40804	13.483
			217.703	50.1006					13.3971	16.4408
			38.8986	1393.3					8.92752	27.8924
			983.602	64.2999					16.4486	31.7845
			95.1952	519.801					10.2198	25.7424
			58.6016	278.599					47.7718	14.4936
			785.102	963.2					10.8624	9.78653
			2039.2	462.6					7.74509	23.0591
			765.797	30.2998					7.58136	10.9848
			470.5	775.7					17.7369	24.9458
			262.102	627.5					10.809	25.9366
			1046.2	735.501					7.20056	35.4762
			316	397.1					11.4335	9.29622
			389.703	1291.3					9.34857	10.7777
			544.102	499.602					14.1895	29.7009
			467.195	314.398					5.40043	47.3617
			641.906	890.201					6.88398	14.9314
			365.297	3145.1					8.25375	22.5961
			154.297	1584.9					6.38201	47.1847
			601	1034					14.9988	50.7754
			2908.8	580.299					17.367	39.5811
			742.102	364.9					7.23798	14.2796
			1066.3	556.699					8.22153	18.1106
			248.398	972.102					6.13125	15.8212
			68.3907	269.898					22.6847	10.7279
			212.703	451.099					6.9791	23.2
			881.203	447.901					7.40453	28.6246
			633.89	146.4					10.8413	14.2099
			222.703	1317.5					13.6306	12.0944
			197.5	576.299					6.82575	44.5467
			148.109	886.602					7.68326	39.3373
			1186.39	744.898					5.56277	15.0005
			112	25					9.10372	13.8734
			105.406	846.9					9.99584	42.7615
			650.094	40.7012					6.63321	21.8279
			15.7969	386.299					9.65135	12.7322
			152.203	1148.7					9.98222	37.693
			280.5	77.5					6.16469	17.7593
			121.297	850.799					8.64606	13.4685
			325.312	40.4004					7.54701	20.3295
			1288	474.6					6.0788	11.321
			1202.89	174					6.78409	12.3904
			654.109	607.201					7.06126	22.2033
			111.5	21.4998					10.3837	34.3742
			246.187	480.301					6.43259	24.0001
			599.109	168.399					6.81172	24.7932
			664.297	466.701					9.61181	11.5019
			67.9062	446.299					8.01861	14.5006
			138.89	489.701					5.54858	21.0648
			257.797	43.5996					6.71436	15.1081
			1211	459.301					7.58302	58.2487
			147	67.3984					9.46601	9.33112
			288.609	108.699					8.8572	10.4019
			1455.8	416.101					11.3195	52.8364
			266.594	1799.2					12.9083	27.343
			217.609	1612.1					9.47313	14.0757
			2190.3	522.5					9.86922	27.6441
			372.094	380.199					7.05123	14.0433
			525.297	393.102					12.7048	9.32438
			908	210.699					8.819	24.7728
			2895	151					39.1798	19.8175
			729.906	297.898					7.29766	19.7654
			1329.39	115.102					7.0731	31.9043
			88.4062	120.098					12.7595	34.9628
			1458	39.8008					10.3197	18.1299
			386.5	329.801					7.95573	14.873
			1928.69	321.398					10.7247	17.8185
			1107.91	205.301					12.0228	11.0106
			388.703	87.6016					7.17846	13.8437
			662.203	256.398					9.29815	20.8108
			78.0005	114.102					10.4253	42.5958
			780.187	1253.1					7.89527	12.2942
			606.813	435.402					10.2756	23.5238
			1696.59	1035.1					12.0899	13.8928
			242.906	55.8008					9.0913	21.5328
			885.5	728.102					8.18654	11.3826
			161	1821.6					8.77464	9.87913
			754.297	153					13.9305	17.9506
			349.797	310.5					9.04358	8.1629
			697.703	420.402					10.9774	23.3457
			24.4062	32.6992					9.01777	15.1852
			2067	183.199					8.04789	9.29976
			284.094	65.3984					8.10085	19.2196
			318.5	483.801					8.22911	34.5696
			674.406	1404.9					6.36064	23.5547
			34	443.199					7.81558	7.38465
			707.797	64.6017					11.6188	64.1527
			225.89	4294.2					7.1032	9.50466
			277.907	436					6.70091	11.5517
			114.297	1359.7					10.8027	14.6383
			235.109	225.797					13.8694	24.8698
			627.797	1007.5					7.59915	11.5015
			284.797	260.906					8.02337	18.1963
			601.906	1769.5					6.31163	18.1481
			1295.8	122.688					6.34635	22.2563
			1017.8	573.109					7.78673	14.1375
			444.297	548.594					8.01395	19.5886
			594.703	1172.91					8.307	27.5594
			238.5	683.891					6.77458	20.9206
			205.297	509.906					8.56513	16.4573
			837.312	55.9062					7.83386	9.96872
			1328.89	538.093					5.02153	15.9965
			538	751					5.53378	7.70709
			234	116					9.6189	25.3118
			2376.41	1330					11.6821	6.54674
			1011.3	155.406					6.76516	6.84577
			330.203	238.688					7.54788	10.4964
			41.5938	629.906					7.43674	11.516
			221.5	34.7031					8.038	19.4122
			20	39.5					8.08522	5.91983
				256.594					10.0164	14.521
				435.703					6.57896	7.23251
				165.891					7.42171	14.9028
				85.9062					8.90731	12.3357
				272.594					7.07479	20.0165
				299.312					7.42279	12.5512
				399					18.7886	17.263
				194.188					7.06863	15.2491
				247.609					12.9086	11.5743
				128.391					8.31847	6.19075
				199.203					17.2401	10.6931
				493.906					6.88438	15.9364
				164.89					11.5179	13.5766
				317.313					5.40136	10.2417
				325.297					6.04285	10.6063
				41.9998					6.97072	24.3598
				212.5					12.3805	8.93466
				376.297					7.41511	18.2368
				303					8.21495	12.1291
				127.203					8.40599	25.7167
				108.204					5.96579	17.9347
				374.39					9.55139	13.3428
				136.109					8.316	13.5144
				52.3906					9.84234	14.2173
				231.11					7.16136	19.7972
				79.687					12.4263	10.3677
				199.609					7.64301	7.37663
				65					8.72093	12.126
				43.3906					7.53907	19.3033
				108.812					17.1043	26.997
				251.297					6.75833	19.7098
				196.891					7.61687	22.0606
				203.813						21.1299
				168.296						15.5083
				164.297						12.4545
				136.094						18.118
				162.203						15.5361
				32.4062						11.9578
				268						30.0674
				194.703						40.5295
				137.188						12.2883
				152.109						12.2364
				85.2031						13.1067
				294						17.6009
				168.391						17.5828
				180.203						9.01694
				182.797						12.2919
				129.797						17.9838
				248.203						8.2253
				101.797						16.0329
				131.203						21.5422
				725.799						18.9175
				2347.1						16.4145
				89.7012						28.6222
				775.299						27.9972
				574.3						23.6011
				1564.2						18.5321
				2077.7						15.4201
				1436.2						12.3766
				156.797						16.5741
				1288.7						17.9541
				603.098						10.1971
				94.5938						14.7045
				2190.8						9.17489
				403.797						17.8118
				1600.7						20.9367
				454.797						9.46554
				1279						27.5463
				787.805						19.239
				667.594						17.5301
				463.102						29.2981
				1325.6						9.02105
				56.5977						15.0596
				633.5						12.6961
				72.9026						25.8344
				770.199						9.18969
				552.899						13.0289
				51.8008						11.3557
				594.199						8.27301
				67.7031						14.7605
				24.0002						10.6415
				246.797						13.6877
				95.5						10.526
				48.8008						12.3987
				253						11.5942
				140.301						8.59199
				62.6992						7.49923
				1076.2						12.8042
				112.801						7.44598
				235.199						21.1403
				100.902						38.6903
				180.301						18.0638
				599.102						10.2508
				531.695						9.00367
				773.805						21.1894
				220.898						17.4881
				1197.6						28.8118
				223.5						32.6187
				27.3984						14.2074
				338.5						10.5132
				165.195						25.2122
				138						8.0332
				218.797						8.44573
				107.5						8.14752
				260.898						18.0126
				775.805						29.3264
				780.594						12.2193
				544						9.90006
				253.203						8.65464
				309						10.9159
				262.5						9.2046
				173.101						6.63893
				258.797						33.6474
				53						13.1349
				217.898						13.0046
				296.406						26.6017
				251.094						15.5294
				52.5						25.305
				597.5						11.9028
				88.4062						8.42449
				392.594						22.502
				245.5						32.4825
				760.805						19.2543
				32.6953						17.7528
				389.5						35.9615
				409						10.1802
				135						17.0894
				166						11.211
				346.906						26.5007
				347.094						33.9954
				82						15.5962
				116						34.0863
				237						13.259
				102.102						21.1876
				76.8984						16.3418
				216						6.36126
				203						10.1037
				26						33.0747
				261.906						7.0106
				158.594						18.1109
				17.3045						8.8511
				133.695						10.6364
				103.406						41.5939
				185.898						22.8702
				131						17.9911
				233.602						29.4731
				144.5						12.2898
				283.797						9.97714
				79.8984						10.3418
				466.399						10.6788
				385.906						13.6947
				148.5						49.6343
				126.594						33.7524
				45.4062						42.5297
				84.5						38.138
				25.0938						16.6019
				366						18.4163
				163.5						10.2871
				73						9.21569
				469.406						12.8749
				45.0938						8.47435
				233						46.133
				218.906						17.8774
				116						34.7293
				970						29.9898
				722.898						29.2958
				195.102						21.1803
				59.7969						30.2502
				62.1016						12.2437
				276.898						10.9054
				228.797						18.7127
				243.5						23.4957
				182.805						25.3421
				438.195						29.9156
				362						27.5556
				462						25.1929
				269.406						28.4388
				115.195						26.0262
				379.102						26.7863
				45.2969						27.1824
			Kolmogorov-Smirnov test							23.84
			P value	<0.0001						20.5472
										31.5979
										26.0223
										27.318
										27.974
										24.3453
										42.2754
										20.4862
										13.2104
										24.7812
										31.6939
										35.8616
										22.6523
										22.1074
										15.7007
										62.1402
										24.2672
										25.5988
										12.8394
										22.2225
										24.415
										33.3279
										12.8639
										26.7684
										15.4327
										35.1689
									Kolmogorov-Smirnov test
									P value	<0.0001

## Sheet: Figure3
figure3b			figure3c			figure3d
mGluR5 intensity(a.u.)			Frequency/min(100 μm2)			Amplitude (ΔF/F)
4.404	57.451		Baseline	MPEP		Baseline	MPEP
5.186	43.519		2.60611	1.75131		1.19092	0.719565
10.124	65.552		1.61123	1.35683		1.24288	0.351697
11.02	74.008		1.02219	0.884058		1.04951	0.674148
17.862	20.055		2.16606	1.57214		0.817944	0.566918
9.215	20.227		1.57422	0.767913		1.18679	0.554316
12.723	45.703		1.18872	0.919842		1.2242	0.619474
18.476	41.545		Paired t test			Paired t test
14.947	57.126		P value	0.0117		P value	0.002
13.742	43.742		t, df	t=3.875, df=5		t, df	t=5.874, df=5
Unpaired t test
P value	<0.0001
t, df	t=6.097, df=18

## Sheet: Supplementary figure 2
Sup figure 1b												Sup figure 1d																		Sup figure 1e			Sup figure 1f			Sup figure 1g
ΔF/F												ΔF/F																		Mean ΔF/F			Mean ΔF/F			Mean ΔF/F
Cell 1	Cell 2	Cell 3	Cell 4	Cell 5	Cell 6	Cell 7	Cell 8	Cell 9	Cell 10	Cell 11		Cell 1	Cell 2	Cell 3	Cell 4	Cell 5	Cell 6	Cell 7	Cell 8	Cell 9	Cell 10	Cell 11	Cell 12	Cell 13	Cell 14	Cell 15	Cell 16	Cell 17		0.00254294	-0.0119937		-0.182855	-0.00337956		-0.11095	-0.056312
0.00342895	0.000998087	0.00132953	-0.027456	-0.0489649	0.00377112	0.0114528	0.0259542	-0.00865549	-0.0175354	0.0286987		-0.193749	-0.0191589	-0.0949219	-0.165175	-0.261787	0.0195128	0.103443	-0.249173	-0.138523	-0.104675	-0.0440149	-0.0463563	-0.249173	-0.138523	-0.104675	-0.0440149	0.0209367		0.00368108	-0.000738267		-0.0931124	0.0646754		-0.0155232	0.0254818
0.00744792	0.000457986	0.00160361	-0.0293453	-0.0517596	0.0119731	0.0131461	0.0282521	-0.0100125	-0.0157104	0.0426095		-0.184765	-0.0548001	-0.0887724	-0.111692	-0.261537	0.0581149	0.094883	-0.268635	-0.157969	-0.117181	-0.10923	-0.0569841	-0.268635	-0.157969	-0.117181	-0.10923	0.00955905		0.0147549	0.0119838		-0.025116	0.159879		-0.138216	-0.14172
-0.00582903	-0.00522768	0.00162469	-0.0331485	-0.0416926	0.0193119	0.00993926	0.028864	-0.00642137	-0.000802331	0.0538682		-0.179388	-0.0779076	-0.0531489	-0.157059	-0.293936	0.0343487	0.10103	-0.26735	-0.13714	-0.0948077	-0.142097	-0.0869773	-0.26735	-0.13714	-0.0948077	-0.142097	-0.0225506		-0.0512333	-0.0875048		-0.185464	0.128187		-0.076039	-0.0995941
-0.000180675	-0.00499899	0.00546181	-0.0412156	-0.0173646	0.018746	0.0116609	0.0225257	-0.0081342	-0.0132421	0.0466148		-0.182907	-0.0748315	0.0067206	-0.160146	-0.302977	0.0526627	0.101964	-0.233971	-0.152228	-0.0880711	-0.143632	-0.0499126	-0.233971	-0.152228	-0.0880711	-0.143632	0.0171295		-0.0300632	-0.0145381		-0.214405	0.164235		-0.27244	-0.171981
0.0103346	0.000715872	0.00640528	-0.0239693	-0.00150669	0.012259	0.0152163	0.0101065	-0.0128858	-0.00855939	0.0340938		-0.201228	-0.120203	-0.0034141	-0.13099	-0.321511	-0.0703006	0.096276	-0.183523	-0.159297	-0.0807844	-0.152299	-0.0385635	-0.183523	-0.159297	-0.0807844	-0.152299	0.0292794		0.0150221	0.034256		-0.131827	0.0431263		-0.0673624	-0.108574
0.00632091	-0.00261719	0.00213596	-0.0309796	-0.00153821	0.010405	0.0154084	0.00543772	-0.0153309	-0.0202034	0.0233426		-0.188264	-0.122442	0.0196454	-0.15919	-0.319296	-0.0851594	0.0551881	-0.179585	-0.130119	-0.0964858	-0.112535	-0.0410834	-0.179585	-0.130119	-0.0964858	-0.112535	0.0265817		0.0264243	0.0316465		0.0478486	0.079968		0.00205849	0.0107233
0.00479519	-0.00313539	0.018254	-0.0139636	-0.00542758	0.00548221	0.00563686	0.00306678	-0.0229414	-0.0174643	0.00972073		-0.185792	-0.122206	0.0159687	-0.182487	-0.253207	-0.0681541	0.0589151	-0.190744	-0.147413	-0.0673147	-0.0584849	-0.05505	-0.190744	-0.147413	-0.0673147	-0.0584849	0.0116296		-0.000311181	0.0365903		-0.144576	-0.0302271		-0.138616	-0.112856
0.00536401	-0.0137477	0.0266345	-0.0174174	0.00604721	0.0116139	0.0286838	-0.00281492	-0.0173478	-0.0153582	0.0160346		-0.188933	-0.153308	0.0412924	-0.217467	-0.244013	-0.0729119	0.0600122	-0.169583	-0.121014	-0.0252721	0.0149655	-0.0212266	-0.169583	-0.121014	-0.0252721	0.0149655	0.0478397		-0.0230598	-0.0198467		-0.0959129	0.0147979		-0.077051	-0.0537714
0.0101246	-0.00189705	0.024542	-0.0220841	0.0126156	0.00613497	0.0425266	-0.0057576	-0.0131589	-0.014075	0.0163963		-0.198194	-0.15515	0.00575146	-0.244196	-0.24058	-0.128462	0.0687963	-0.142312	-0.117407	-0.00343227	0.00111095	0.00570812	-0.142312	-0.117407	-0.00343227	0.00111095	0.076675		-0.0148501	0.012262		-0.0391791	-0.0691		-0.209917	-0.292102
0.0112463	0.00200044	0.0293568	-0.0257805	-0.0028851	0.0095359	0.06075	-0.00429448	-0.0106165	-0.0116575	0.0198968		-0.195979	-0.144514	-0.0152828	-0.247182	-0.218566	-0.132049	0.106064	-0.116127	-0.102638	-0.020494	-0.0627998	0.00181801	-0.116127	-0.102638	-0.020494	-0.0627998	0.0725104		0.0127132	-0.00843448		-0.0686945	0.0226213		-0.1245	-0.135489
0.00778549	0.00913124	0.052456	-0.0361521	-0.0270618	0.00254285	0.0606948	-0.000812952	-0.00642344	-0.00774678	0.0203444		-0.181218	-0.145326	-0.0577077	-0.231476	-0.154144	-0.153083	0.103197	-0.146875	-0.0772807	-0.0180947	-0.0948739	0.00404183	-0.146875	-0.0772807	-0.0180947	-0.0948739	0.0748912		Paired t test			-0.065913	-0.105801		-0.107104	-0.141517
0.00032967	-0.000967688	0.0595161	-0.0449325	-0.0466872	0.00284219	0.0487409	-0.00884823	-0.00268751	-0.0113764	0.0154204		-0.188001	-0.116302	0.0381503	-0.238472	-0.222634	-0.150288	0.101825	-0.147478	-0.0904275	-0.017083	-0.116739	-0.0292619	-0.147478	-0.0904275	-0.017083	-0.116739	0.0392374		P value	0.7038		-0.144576	-0.0302271		-0.138616	-0.112856
0.00313923	0.00239457	0.0672115	-0.0651803	-0.0557855	0.00883872	0.053335	-0.00815777	-0.00733571	-0.0113324	0.0130546		-0.169532	-0.0439905	0.055169	-0.24892	-0.235979	-0.183409	0.111748	-0.16711	-0.0954279	-0.00271453	-0.139127	-0.0047558	-0.16711	-0.0954279	-0.00271453	-0.139127	0.0654727		t, df	t=0.3913, df=10		-0.0959129	0.0147979		-0.077051	-0.0537714
0.00477127	0.00262569	0.0746591	-0.0744829	-0.0360424	0.0101056	0.0563533	-0.0139116	-0.00498161	-0.0124972	0.012011		-0.19454	-0.0874272	0.0879894	-0.23317	-0.26053	-0.177831	0.0828774	-0.178763	-0.0999566	0.00265487	-0.130273	-0.0158906	-0.178763	-0.0999566	0.00265487	-0.130273	0.0535522					-0.0391791	-0.0691		-0.209917	-0.292102
0.00933248	0.00246512	0.0692486	-0.0676781	-0.025904	0.00556525	0.0580145	-0.0128741	-0.0091623	-0.0155749	0.0106056		-0.189223	-0.0779262	0.100158	-0.237702	-0.244286	-0.164395	0.101983	-0.134684	-0.120198	0.00369046	-0.109126	-0.0267861	-0.134684	-0.120198	0.00369046	-0.109126	0.0418879					-0.0686945	0.0226213		-0.1245	-0.135489
0.00852443	0.000316878	0.0615902	-0.0572263	-0.0362252	0.00628754	0.0664575	-0.0110877	-0.0099401	-0.00941602	0.00905447		-0.199397	-0.0668127	0.0264598	-0.217703	-0.220028	-0.172786	0.100012	-0.166771	-0.120611	-0.000233193	0.0480062	0.018503	-0.166771	-0.120611	-0.000233193	0.0480062	0.0903727					-1.24322e-18	-0.0427022		-0.0440975	-0.0809389
0.0117088	0.00283735	0.0520686	-0.0506169	-0.0400032	-0.00585809	0.0559442	-0.00331907	-0.0205335	-0.0143323	0.00528855		-0.166445	-0.106838	0.0110926	-0.242109	-0.212589	-0.17833	0.122747	-0.155242	-0.120992	-0.00556157	0.0818966	0.0403033	-0.155242	-0.120992	-0.00556157	0.0818966	0.113711					Paired t test			Paired t test
0.0112542	0.00293224	0.0392474	-0.0491716	-0.0384042	-0.00187972	0.0434496	-0.00809931	-0.0184794	-0.0118776	0.00561647		-0.147381	-0.042161	-0.0150612	-0.246384	-0.198957	-0.180787	0.123176	-0.0855801	-0.123547	-0.0096322	0.0381522	0.0419539	-0.0855801	-0.123547	-0.0096322	0.0381522	0.115478					P value	0.0012		P value	0.9075
0.00943083	0.00244809	0.0368466	-0.0607336	-0.0459098	0.00745788	0.0393073	-0.00742164	-0.0185621	-0.00533603	0.0100487		-0.132094	-0.0449146	0.015256	-0.240814	-0.216188	-0.0988246	0.113315	0.00333581	-0.125064	-0.0175103	-0.0267854	0.0333547	0.00333581	-0.125064	-0.0175103	-0.0267854	0.106272					t, df	t=3.935, df=16		t, df	t=0.1181, df=16
0.0109539	0.00296386	0.045965	-0.0551047	-0.0402764	0.00539144	0.0396559	-0.00211167	-0.0211789	-0.00796009	0.00808371		-0.153434	-0.0703849	0.0370378	-0.253512	-0.271458	-0.130603	0.0736787	0.00925804	-0.136701	-0.0140412	-0.0575282	-0.00283752	0.00925804	-0.136701	-0.0140412	-0.0575282	0.0675264
0.000154239	0.00395162	0.0363722	-0.060567	-0.0271816	0.0146441	0.0391063	-0.0146496	-0.0288908	-0.0173424	0.000632543		-0.165411	-0.0855915	0.0212664	-0.276309	-0.300125	-0.120111	0.0385377	-0.021152	-0.142652	0.00705702	-0.0931011	-0.0465201	-0.021152	-0.142652	0.00705702	-0.0931011	0.0207613
0.00219562	0.00227779	0.0326642	-0.0602669	-0.0333928	0.0179948	0.047624	0.00327136	-0.0211665	-0.0144271	-0.00310475		-0.176091	-0.119781	-0.0173515	-0.274621	-0.324828	-0.120553	0.013958	-0.0823361	-0.141759	-0.0123459	-0.11212	-0.067533	-0.0823361	-0.141759	-0.0123459	-0.11212	-0.0017343
0.0108928	-0.000291345	0.0393397	-0.0686855	-0.0412282	0.0235664	0.0565098	0.00738124	-0.0285288	-0.00690369	-0.000884758		-0.181597	-0.106138	-0.0208673	-0.291343	-0.215357	-0.104329	0.00514134	-0.116155	-0.143222	-0.00334341	-0.126162	-0.0926502	-0.116155	-0.143222	-0.00334341	-0.126162	-0.0286239
0.00211322	0.00587117	0.0226182	-0.0879794	-0.00884207	0.0341439	0.0493866	-0.00162579	-0.0284957	-0.00289481	0.00659504		-0.170532	-0.0682205	-0.0484944	-0.263869	-0.108218	-0.111801	0.0119618	-0.146338	-0.136033	-0.000800551	-0.125647	-0.108538	-0.146338	-0.136033	-0.000800551	-0.125647	-0.045633
0.00632357	0.00415841	0.0205388	-0.0825376	-0.0247546	0.0341535	0.0421335	0.00257359	-0.0242777	-0.00469271	0.00405493		-0.193033	-0.103781	-0.00238411	-0.239453	-0.0618812	-0.120014	-0.0192706	-0.175539	-0.134096	-0.00421837	-0.163892	-0.113799	-0.175539	-0.134096	-0.00421837	-0.163892	-0.0512645
-0.000903664	0.00556462	0.0168309	-0.0754348	-0.0328948	0.038495	0.0523959	0.0048185	-0.0186076	-0.000118383	0.00852095		-0.190365	-0.118181	-0.0391767	-0.250171	-0.100261	-0.127303	-0.0109197	-0.178081	-0.132934	-0.0288745	-0.153841	-0.0816256	-0.178081	-0.132934	-0.0288745	-0.153841	-0.0168213
-0.00148312	0.00399054	0.0136368	-0.0657416	-0.031674	0.0350651	0.0408654	-4.76e-05	-0.0181443	-0.00580667	0.0120292		-0.197972	-0.12295	-0.0322971	-0.244297	-0.140861	-0.125455	-0.0102163	-0.167906	-0.134745	-0.0282046	-0.153613	-0.0955828	-0.167906	-0.134745	-0.0282046	-0.153613	-0.0317633
0.00548894	0.012114	0.0113809	-0.0892458	-0.0382844	0.0215251	0.0369916	-0.00474748	-0.00833278	-0.0132387	0.00880983		-0.19379	-0.0818146	-0.0936616	-0.238501	-0.135987	-0.108116	0.00620587	-0.191794	-0.137713	-0.00784468	-0.168886	-0.0893901	-0.191794	-0.137713	-0.00784468	-0.168886	-0.0251337
0.00313923	0.00334826	0.0211898	-0.10495	-0.0383853	0.0183945	0.0280328	-0.0105068	-0.0152544	-0.0136619	0.01002		-0.183211	-0.0535411	-0.0890723	-0.244674	-0.139444	-0.117678	0.0238835	-0.212159	-0.146317	-0.0115667	-0.108976	-0.0962883	-0.212159	-0.146317	-0.0115667	-0.108976	-0.0325187
0.00430877	0.00873711	0.00579914	-0.0911104	-0.0491246	0.0203799	0.0215606	-0.00834956	-0.0174596	-0.014312	0.0160346		-0.20145	-0.055935	-0.0405022	-0.205312	-0.146715	-0.122344	0.0535039	-0.205927	-0.135772	-0.0139216	-0.0111079	-0.0859725	-0.205927	-0.135772	-0.0139216	-0.0111079	-0.0214749
0.00798751	0.00988543	0.00598098	-0.0849532	-0.0577712	0.0197773	0.0280577	-0.0103095	-0.0243563	-0.0166516	0.0136688		-0.197782	-0.0755447	-0.0532314	-0.17181	-0.153599	-0.123578	0.0384491	-0.231572	-0.155164	-0.0187133	0.0376639	-0.0821359	-0.231572	-0.155164	-0.0187133	0.0376639	-0.0173676
0.00599663	0.00689785	-0.0026051	-0.0498788	-0.0616626	0.0161987	0.0237536	-0.0136139	-0.0296934	-0.0174507	0.0133045		-0.199059	-0.128489	0.0931176	-0.151829	-0.151604	-0.115836	0.067005	-0.225126	-0.119519	-0.035864	0.00695112	-0.113178	-0.225126	-0.119519	-0.035864	0.00695112	-0.0506002
0.00206006	0.0107199	-0.00471604	-0.0453766	-0.0652852	0.0182574	0.0354656	-0.00325696	-0.0371963	-0.0175557	0.0101554		-0.200532	-0.113034	-0.0257348	-0.161359	-0.137199	-0.147178	0.0543076	-0.195154	-0.0997098	-0.0375865	-0.0290198	-0.117673	-0.195154	-0.0997098	-0.0375865	-0.0290198	-0.0554123
-0.00211042	0.0147123	-0.00727236	-0.0307967	-0.0707357	0.0110983	0.0333562	-0.00198016	-0.0361765	-0.015365	0.0129037		-0.200606	-0.0454975	-0.0271429	-0.177933	-0.146656	-0.166944	0.0360312	-0.189849	-0.0729879	-0.0313046	-0.00603373	-0.0896893	-0.189849	-0.0729879	-0.0313046	-0.00603373	-0.025454
0.00719275	0.011951	-0.0068507	-0.00967309	-0.0550753	0.0191072	0.0333259	0.00433079	-0.036886	-0.0181076	0.0161361		-0.174456	-0.0597552	-0.0252915	-0.186825	-0.0844208	-0.173659	0.115393	-0.156217	-0.0695732	-0.0270597	-0.00751217	-0.12053	-0.156217	-0.0695732	-0.0270597	-0.00751217	-0.0584708
0.00262091	0.00653534	-0.00336672	-0.0176867	-0.0383096	0.0218148	0.0399885	0.0024165	-0.0368115	-0.0170309	0.0147125		-0.183414	-0.0385826	0.00730295	-0.20596	-0.0943098	-0.180557	0.144783	-0.175033	-0.065803	-0.0205214	-0.0747845	-0.114066	-0.175033	-0.065803	-0.0205214	-0.0747845	-0.0515511
0.00557931	0.00510967	-0.00121361	-0.0119366	-0.0372128	0.0186823	0.032924	0.00346315	-0.0331852	-0.0110649	0.0184576		-0.190385	-0.0704469	0.0361295	-0.132024	-0.105219	-0.178789	0.146824	-0.146059	-0.0786886	-0.0392681	-0.135936	-0.124713	-0.146059	-0.0786886	-0.0392681	-0.135936	-0.062949
0.0193905	0.0100484	0.000855162	-0.0148908	-0.039625	0.0188426	0.0327621	0.0035143	-0.0361496	-0.0219709	0.014486		-0.179671	-0.0635258	0.00943246	-0.131933	-0.125605	-0.173722	0.115058	-0.167391	-0.076007	-0.0360383	-0.152814	-0.117638	-0.167391	-0.076007	-0.0360383	-0.152814	-0.0553752
0.0279202	0.00967621	0.0141507	-0.0288806	-0.0206341	0.0147078	0.0328137	-0.000624811	-0.0343788	-0.0162894	0.0157873		-0.177314	-0.0424463	0.0237219	-0.174356	-0.145448	-0.147218	0.0940771	-0.157281	-0.100156	-0.0415717	-0.170676	-0.112542	-0.157281	-0.100156	-0.0415717	-0.170676	-0.049919
0.0325186	0.0146588	0.0161219	-0.0381832	-0.0056314	0.0185008	0.0327834	6.56e-05	-0.0318137	-0.0158661	0.0144965		-0.184272	-0.0482387	0.0526136	-0.1945	-0.162952	-0.133622	0.0793461	-0.160721	-0.0953372	-0.0319437	-0.173358	-0.088842	-0.160721	-0.0953372	-0.0319437	-0.173358	-0.0245469
0.039395	0.00592226	0.00971795	-0.0474591	0.00783745	0.0176568	0.0292067	-0.00779975	-0.0304505	-0.0173254	0.015298		-0.175362	-0.00745634	-0.0130316	-0.204769	-0.162864	-0.165664	0.0975478	-0.183961	-0.0808295	-0.044077	-0.120339	-0.0976144	-0.183961	-0.0808295	-0.044077	-0.120339	-0.0339384
0.0221841	0.00263056	0.00463167	-0.0566343	0.0139058	0.0236823	0.0275259	-0.0130604	-0.035198	-0.020972	0.0113916		-0.174105	-0.0900009	-0.0416843	-0.177232	-0.189247	-0.178135	0.124394	-0.141661	-0.0466542	-0.0301357	-0.0522266	-0.12585	-0.141661	-0.0466542	-0.0301357	-0.0522266	-0.0641664
0.011629	0.00673971	0.00835019	-0.0571605	-0.00705393	0.0270794	0.0290875	-0.00243499	-0.0338658	-0.0213005	0.0107461		-0.178111	-0.104897	-0.027195	-0.169908	-0.222088	-0.129868	0.0977831	-0.109505	-0.0387835	-0.00978941	0.0141092	-0.119084	-0.109505	-0.0387835	-0.00978941	0.0141092	-0.056923
0.0143695	0.000703708	0.0115812	-0.0522492	-0.0263306	0.0442501	0.0233996	-0.00126778	-0.0330073	-0.0218761	0.0130286		-0.166188	-0.127577	0.0119748	-0.188346	-0.250079	-0.103628	0.0709859	-0.0449404	-0.0657522	-0.0252038	-0.0362782	-0.112482	-0.0449404	-0.0657522	-0.0252038	-0.0362782	-0.0498549
0.00733894	-0.00267801	-0.00507445	-0.0459501	-0.0214074	0.0481339	0.0277838	-0.00174635	-0.0339175	-0.0210905	0.00747731		-0.165519	-0.0490077	-0.0188204	-0.187752	-0.2604	-0.123452	0.0763016	-0.0731983	-0.0705675	-0.0135764	-0.0900706	-0.0900736	-0.0731983	-0.0705675	-0.0135764	-0.0900706	-0.0258654
0.00504771	0.00293953	-0.0101344	-0.0475393	-0.020071	0.0433019	0.0141012	-0.00398578	-0.0215885	-0.0197497	0.0113031		-0.175335	-0.0526233	-0.0153002	-0.175164	-0.243019	-0.124668	0.0824115	-0.0896486	-0.0783402	-0.0472692	-0.0360775	-0.0940677	-0.0896486	-0.0783402	-0.0472692	-0.0360775	-0.0301413
0.00318176	0.00144817	-0.00508236	-0.0371183	-0.0290453	0.0295707	0.0141474	-0.0098894	-0.0247515	-0.0270632	0.00701405		-0.17195	-0.01372	-0.0471124	-0.153718	-0.255978	-0.11948	0.0934015	-0.12587	-0.0453442	-0.0738975	-0.0459616	-0.0828226	-0.12587	-0.0453442	-0.0738975	-0.0459616	-0.0181027
-0.0056722	0.00634558	-0.00613387	-0.0363104	-0.0172848	0.0258241	0.0139944	-0.0105214	-0.0292155	-0.020928	0.0095854		-0.181441	-0.0648716	0.00999743	-0.123453	-0.265162	-0.108312	0.0825979	-0.141157	-0.0256802	-0.070548	-0.0569161	-0.0701285	-0.141157	-0.0256802	-0.070548	-0.0569161	-0.00451295
-0.0109883	0.000100351	-0.00686388	-0.0360246	-0.0155849	0.0135877	0.00385827	-0.0146989	-0.0324778	-0.0124328	0.00316745		-0.192486	-0.110479	-0.0225188	-0.138153	-0.300421	-0.162576	0.0661385	-0.154273	-0.014217	-0.0446204	-0.0471691	-0.0618002	-0.154273	-0.014217	-0.0446204	-0.0471691	0.00440302
-0.0105285	-0.00426912	-0.0128805	-0.0346246	-0.00772001	0.0114556	-0.00561271	-0.00704171	-0.0270187	-0.0184665	0.00986387		-0.182043	-0.145878	-0.0852783	-0.118201	-0.285187	-0.177372	0.0297163	-0.11949	-0.00894814	-0.0780809	-0.0236011	-0.0771087	-0.11949	-0.00894814	-0.0780809	-0.0236011	-0.0119856
-0.0182793	0.00200287	-0.00919355	-0.0454732	-0.0190939	0.010826	-0.0128213	-0.00198016	-0.0309428	-0.0193028	0.0142674		-0.200106	-0.123304	-0.101497	-0.0910349	-0.24452	-0.189275	0.012034	-0.0817276	0.00913017	-0.0853403	-0.0451388	-0.0695899	-0.0817276	0.00913017	-0.0853403	-0.0451388	-0.00393632
-0.0136543	0.00411948	-0.00816575	-0.0437977	-0.0203274	0.0135317	-0.0127075	0.000571621	-0.0218181	-0.0164553	0.0137677		-0.168579	-0.14666	-0.0855347	-0.113266	-0.233777	-0.174663	-0.0171275	-0.071299	-0.00384978	-0.0693825	-0.0998879	-0.0606001	-0.071299	-0.00384978	-0.0693825	-0.0998879	0.00568781
-0.0184973	0.0115495	-0.00955987	-0.0448996	-0.0123805	0.00263941	-0.0048497	-0.000938988	-0.0267642	-0.0138854	0.00802125		-0.187231	-0.111341	-0.093453	-0.0888222	-0.265497	-0.192805	-0.054146	-0.0864557	-0.0290658	-0.0722193	-0.0589264	-0.0670794	-0.0864557	-0.0290658	-0.0722193	-0.0589264	-0.00124871
-0.0228272	0.00488341	0.00300563	-0.0599277	-0.0328317	-0.00919143	-0.0114394	0.00282932	-0.0333569	-0.0167702	-0.000530808		-0.202781	-0.131682	-0.0634487	-0.100672	-0.254945	-0.180683	-0.0746213	-0.0722088	-0.0432904	-0.0787644	-0.0499721	-0.0699175	-0.0722088	-0.0432904	-0.0787644	-0.0499721	-0.00428702
-0.0196376	0.00519482	0.00129527	-0.0623741	-0.0357882	0.00240186	-0.0106995	0.00667799	-0.0292383	-0.0165399	0.00251681		-0.199593	-0.119998	-0.104431	-0.0977706	-0.301519	-0.196742	-0.102525	-0.0334059	-0.0609441	-0.0958467	-0.0224471	-0.0772158	-0.0334059	-0.0609441	-0.0958467	-0.0224471	-0.0121003
-0.0241377	0.0023824	0.0125062	-0.0659163	-0.0277048	0.00133195	-0.0134812	0.00895578	-0.0307153	-0.016479	0.00486693		-0.19733	-0.151243	-0.124105	-0.0892559	-0.278466	-0.173687	-0.101533	-0.0645324	-0.0366643	-0.0678684	-9.59e-06	-0.097186	-0.0645324	-0.0366643	-0.0678684	-9.59e-06	-0.0334798
-0.0200762	0.00838678	-0.00022271	-0.0779285	-0.0377402	0.0078982	-0.00821657	0.00588524	-0.0268304	-0.0204777	0.00587413		-0.177942	-0.159082	-0.158907	-0.130239	-0.284908	-0.147379	-0.13553	-0.0963953	-0.0528739	-0.0775921	0.0215883	-0.0804381	-0.0963953	-0.0528739	-0.0775921	0.0215883	-0.01555
-0.0229495	-0.0014494	0.0078521	-0.100491	-0.0509905	-0.00350776	-0.019829	0.0119514	-0.0348712	-0.0197836	0.00108019		-0.173416	-0.153475	-0.156247	-0.132436	-0.262313	-0.171701	-0.136578	-0.150011	-0.0763626	-0.0736035	0.0184308	-0.0954127	-0.150011	-0.0763626	-0.0736035	0.0184308	-0.0315812
-0.0175404	0.00671051	-0.00252076	-0.0873688	-0.0610092	7.11e-06	0.0104924	0.00979968	-0.0304505	-0.024385	0.00409917		-0.166431	-0.141655	-0.112749	-0.116494	-0.205594	-0.203198	-0.123019	-0.167445	-0.0908448	-0.0367492	-0.0537485	-0.0622034	-0.167445	-0.0908448	-0.0367492	-0.0537485	0.00397139
-0.01745	0.00758879	-0.00542496	-0.0893383	-0.0606877	0.0049685	0.0153053	0.0132045	-0.026516	-0.0229121	0.00233202		-0.173916	-0.133692	-0.118377	-0.148237	-0.1634	-0.184821	-0.102509	-0.194674	-0.102751	-0.055202	-0.0987506	-0.0551981	-0.194674	-0.102751	-0.055202	-0.0987506	0.0114711
-0.0205892	0.00295656	-0.00760442	-0.0834689	-0.0669619	0.0177862	0.0105458	0.0212781	-0.0244991	-0.0232846	0.00325594		-0.179955	-0.159026	-0.12108	-0.162016	-0.0917238	-0.16416	-0.0793546	-0.228279	-0.107519	-0.0588009	-0.112816	-0.0580424	-0.228279	-0.107519	-0.0588009	-0.112816	0.008426
-0.0168599	0.00490531	0.00224137	-0.0700547	-0.0525748	0.025011	0.0107948	0.0257351	-0.0253576	-0.0214461	0.0051428		-0.186379	-0.16875	-0.0960301	-0.171345	-0.041879	-0.190406	-0.0525737	-0.211687	-0.12317	-0.084544	-0.159022	-0.0642414	-0.211687	-0.12317	-0.084544	-0.159022	0.0017896
-0.0161848	0.00739416	0.0125352	-0.0797931	-0.0498517	0.0300883	0.0124471	0.0277882	-0.0143463	-0.0120976	0.00838561		-0.185326	-0.179789	-0.0489594	-0.187007	-0.10865	-0.1187	-0.0498949	-0.23193	-0.13104	-0.0909763	-0.145372	-0.105814	-0.23193	-0.13104	-0.0909763	-0.145372	-0.0427161
-0.0253045	0.000560167	0.00772297	-0.0815632	-0.0462586	0.0281976	0.0252654	0.0287782	-0.0107014	-0.0171595	0.00315183		-0.192108	-0.171218	-0.0489203	-0.155067	-0.09392	-0.138431	-0.121705	-0.179929	-0.158241	-0.10191	-0.147432	-0.109238	-0.179929	-0.158241	-0.10191	-0.147432	-0.0463816
-0.0172746	-0.00614731	0.023841	-0.075369	-0.0379398	0.0192482	0.0359244	0.0254117	-0.00549256	-0.0132658	0.00130401		-0.177773	-0.171826	-0.0555348	-0.192049	-0.122424	-0.149674	-0.128807	-0.147384	-0.158814	-0.0930885	-0.166993	-0.110954	-0.147384	-0.158814	-0.0930885	-0.166993	-0.0482195
-0.022083	-0.00128396	0.0117393	-0.0832674	-0.0475655	0.0142617	0.0449348	0.0228782	-0.0056415	-0.00927381	0.000481594		-0.187798	-0.175553	-0.116938	-0.208022	-0.118175	-0.18784	-0.112183	-0.151714	-0.161318	-0.0954776	-0.161226	-0.116681	-0.151714	-0.161318	-0.0954776	-0.161226	-0.05435
-0.0241828	-0.00354655	0.0101581	-0.0927962	-0.0481959	0.0110944	0.0457938	0.0287782	-0.00668823	-0.0138922	-0.00158745		-0.17755	-0.163671	-0.124122	-0.181972	-0.0956808	-0.180821	-0.079485	-0.148137	-0.156369	-0.0967866	-0.165879	-0.10908	-0.148137	-0.156369	-0.0967866	-0.165879	-0.046213
-0.0156239	-0.00145913	0.0105824	-0.0913674	-0.0454916	0.00773211	0.0364758	0.0251524	-0.00562702	-0.013364	-0.00249315		-0.191513	-0.153146	-0.126712	-0.195333	-0.108055	-0.211761	-0.0860213	-0.162754	-0.157555	-0.107443	-0.129764	-0.118971	-0.162754	-0.157555	-0.107443	-0.129764	-0.0568016
-0.00901603	-0.00684555	0.00488466	-0.0857098	-0.0362042	0.00743084	0.0322356	0.0531215	-0.0161005	-0.0130931	-0.00128816		-0.16435	-0.149041	-0.15254	-0.119996	-0.151776	-0.183863	-0.0314765	-0.175241	-0.12674	-0.113438	-0.0544643	-0.125548	-0.175241	-0.12674	-0.113438	-0.0544643	-0.0638426
-0.0030115	-0.00677013	0.00367502	-0.0817955	-0.034893	0.00726668	0.0209878	0.0530101	-0.0240419	-0.0162081	-0.00441385		-0.17907	-0.156316	-0.115765	-0.164502	-0.174881	-0.195669	-0.0335054	-0.188456	-0.105131	-0.120974	-0.0255043	-0.0899256	-0.188456	-0.105131	-0.120974	-0.0255043	-0.0257069
-0.00395244	-0.00283128	0.00414939	-0.0974382	-0.0338424	0.0102543	0.00116904	0.0640428	-0.0267518	-0.0148639	-0.0055746		-0.165202	-0.169004	-0.101784	-0.146373	-0.203317	-0.174468	0.0231474	-0.123055	-0.0877931	-0.122007	-0.00239449	-0.103908	-0.123055	-0.0877931	-0.122007	-0.00239449	-0.0406759
-0.0064643	-0.00944144	0.0129226	-0.0897248	-0.0379755	0.0146383	-0.00744288	0.064863	-0.0292321	-0.0193367	-0.0083125		-0.152907	-0.136917	-0.160784	-0.13683	-0.251401	-0.21346	0.0680789	-0.0822593	-0.0777016	-0.140135	-0.0108938	-0.137646	-0.0822593	-0.0777016	-0.140135	-0.0108938	-0.0767951
-0.0051273	-0.0102005	0.0119185	-0.0877121	-0.0160198	0.0238735	0.000535865	0.0597338	-0.0213961	-0.0144068	-0.00339884		-0.146989	-0.116215	-0.101045	-0.156701	-0.248844	-0.185602	0.149707	-0.00832668	-0.0913383	-0.121453	-0.0333815	-0.150655	-0.00832668	-0.0913383	-0.121453	-0.0333815	-0.0907221
-0.0102813	-0.00537365	0.024368	-0.0917847	-0.00485184	0.0198835	-0.00858118	0.0606873	-0.00993183	-0.00832576	0.00185575		-0.160966	-0.121307	-0.10118	-0.123859	-0.255426	-0.179214	0.160322	-0.0282968	-0.0944735	-0.132134	-0.0473464	-0.151241	-0.0282968	-0.0944735	-0.132134	-0.0473464	-0.0913493
-0.00713147	-0.00490167	0.0122506	-0.0858639	-0.0113278	0.0282729	-0.00730415	0.06186	-0.0199481	-0.00954129	0.00157728		-0.167789	-0.12963	-0.111649	-0.022823	-0.252808	-0.143235	0.177112	-0.0708072	-0.106949	-0.103974	-0.0385795	-0.154234	-0.0708072	-0.106949	-0.103974	-0.0385795	-0.0945529
-0.0191193	-0.00924438	0.00806821	-0.0884625	-0.0164926	0.0272957	-0.0180575	0.0625596	-0.0278378	-0.0175523	-0.00693314		-0.180705	-0.149115	-0.190198	0.147166	-0.222393	-0.168149	0.17257	-0.107302	-0.122277	-0.0840074	-0.0873211	-0.158278	-0.107302	-0.122277	-0.0840074	-0.0873211	-0.0988827
-0.0123838	-0.0039869	0.00283433	-0.0888798	-0.0310268	0.0308434	-0.0160797	0.065073	-0.033721	-0.02428	-0.00486409		-0.174369	-0.0511411	-0.158094	0.210007	-0.188155	-0.121477	0.154145	-0.119419	-0.0977285	-0.0859042	-0.0633383	-0.164269	-0.119419	-0.0977285	-0.0859042	-0.0633383	-0.105297
-0.00542235	0.00298089	0.0116075	-0.0978556	-0.04056	0.0360095	-0.0147582	0.0600845	-0.0364888	-0.0176065	-0.00452055		-0.195087	-0.0746393	-0.1356	0.251842	-0.126849	-0.0767572	0.17155	-0.0991787	-0.0912694	-0.0786072	-0.0662651	-0.158136	-0.0991787	-0.0912694	-0.0786072	-0.0662651	-0.098731
-0.0110468	0.00230941	0.00982073	-0.100331	-0.0271984	0.0465174	-0.0118769	0.061555	-0.0256575	-0.0172137	0.00272762		-0.190433	-0.0303716	-0.0887942	0.275535	-0.0117472	-0.0481299	0.169416	-0.104558	-0.0597575	-0.0803298	-0.0308628	-0.171293	-0.104558	-0.0597575	-0.0803298	-0.0308628	-0.112816
-0.00501566	-0.00114529	0.0132625	-0.105337	-0.028644	0.0376201	-0.0119285	0.0502062	-0.0161398	-0.0182566	-0.00112419		-0.1712	-0.0476991	-0.111875	0.324668	0.0659033	-0.0137518	0.196139	-0.118626	-0.0842297	-0.0803503	0.00927581	-0.181219	-0.118626	-0.0842297	-0.0803503	0.00927581	-0.123442
-0.00301947	-0.00583347	0.0105349	-0.116726	-0.0513708	0.0396692	-0.013499	0.0405799	-0.00999389	-0.0163097	-0.000593269		-0.177131	0.00314855	-0.0336313	0.375831	0.124266	0.049816	0.21671	-0.12264	-0.061884	-0.047423	0.0241204	-0.173665	-0.12264	-0.061884	-0.047423	0.0241204	-0.115356
-0.0072059	-0.00138858	0.0178244	-0.122262	-0.0541487	0.0423015	-0.00998804	0.0194442	-0.0189738	-0.0181787	-0.00673795		-0.188028	-0.0481084	0.0371073	0.360232	0.216656	0.11778	0.239512	-0.130155	-0.0489621	-0.0844585	0.000418555	-0.176387	-0.130155	-0.0489621	-0.0844585	0.000418555	-0.118269
-0.0141833	-0.00500872	0.00634466	-0.122719	-0.0529258	0.0417897	-0.0058386	0.0277133	-0.0175257	-0.0150704	-0.00784925		-0.178759	-0.0326352	0.0548126	0.357966	0.253838	0.154597	0.251594	-0.13718	-0.051582	-0.0993944	0.00685412	-0.138676	-0.13718	-0.051582	-0.0993944	0.00685412	-0.0778978
-0.00660518	-0.00539798	0.0143246	-0.115203	-0.044523	0.0412065	0.00716644	0.042518	-0.0198674	-0.0159372	-0.00654015		-0.169957	-0.0559288	0.0692802	0.356482	0.282517	0.211255	0.247749	-0.0515223	-0.0661985	-0.101131	0.0183505	-0.151792	-0.0515223	-0.0661985	-0.101131	0.0183505	-0.0919394
-0.00683908	-0.00698423	0.0168967	-0.124082	-0.0269798	0.0407951	0.005708	0.0450771	-0.0133533	-0.00931783	-0.00186593		-0.177604	-0.0261234	0.136347	0.367832	0.327307	0.256911	0.253125	-0.0751145	-0.0695841	-0.0891546	0.036065	-0.149862	-0.0751145	-0.0695841	-0.0891546	0.036065	-0.0898723
-0.0082	-0.00354655	0.0212398	-0.132173	-0.0278918	0.037203	0.00947149	0.05063	-0.00302883	-0.00997469	-0.000858732		-0.16966	0.0301941	0.179345	0.358321	0.368959	0.219445	0.235435	-0.131772	-0.0762682	-0.0808835	0.0301446	-0.159154	-0.131772	-0.0762682	-0.0808835	0.0301446	-0.0998202
-0.00834886	0.0011027	0.0197113	-0.115729	-0.0280746	0.0392211	0.025308	0.0527178	-0.00693026	-0.00461822	-0.00329474		-0.166066	0.0409479	0.226716	0.355936	0.371571	0.24514	0.200898	-0.132096	-0.066028	-0.09207	0.00602124	-0.170874	-0.132096	-0.066028	-0.09207	0.00602124	-0.112368
-0.0134071	0.0108513	0.0123692	-0.120718	-0.0162699	0.0424463	0.0277002	0.0461621	-0.00696542	0.00431374	-0.000483961		-0.149165	0.0737362	0.338445	0.340204	0.371278	0.245754	0.197113	-0.164349	-0.0670005	-0.0995174	0.0442667	-0.184003	-0.164349	-0.0670005	-0.0995174	0.0442667	-0.126423
-0.011084	0.00368643	0.0156818	-0.12776	-0.00827264	0.0395688	0.0255375	0.0435518	-0.0164025	0.0345768	-0.00502545		-0.166215	0.123802	0.317798	0.344491	0.403265	0.217763	0.171485	-0.16649	-0.0320776	-0.0922272	0.0753005	-0.196039	-0.16649	-0.0320776	-0.0922272	0.0753005	-0.139308
-0.00679656	0.00260623	0.0134945	-0.122133	0.00444397	0.0448063	0.0286856	0.0310085	-0.0287791	0.0670203	-0.0139445		-0.144091	0.0506597	0.298845	0.349341	0.424482	0.195685	0.141988	-0.180088	-0.0120362	-0.0673865	0.071203	-0.173073	-0.180088	-0.0120362	-0.0673865	0.071203	-0.114722
-0.00805381	0.00341395	0.0119422	-0.128763	-0.00410591	0.0393911	0.0367568	0.0432724	-0.023893	0.0797275	-0.00741462		-0.165425	0.0673113	0.374938	0.348461	0.427809	0.206549	0.150292	-0.150744	-0.0283582	-0.0735523	0.0431695	-0.166622	-0.150744	-0.0283582	-0.0735523	0.0431695	-0.107816
0.00508758	0.00369373	0.0199511	-0.123761	0.00722179	0.0315831	0.0370076	0.0364975	-0.0262698	0.0874033	-0.0101968		-0.149644	0.0262126	0.428119	0.341644	0.393776	0.201716	0.130141	-0.133282	-0.0244755	-0.0789182	0.0307165	-0.158303	-0.133282	-0.0244755	-0.0789182	0.0307165	-0.0989097
-0.0152199	-0.00077549	0.0161852	-0.134437	0.0140886	0.0305749	0.0371445	0.0362436	-0.0325584	0.0768597	-0.00667288		-0.151522	0.0665112	0.401796	0.341936	0.368445	0.183454	0.123635	-0.118512	-0.0311559	-0.0867963	0.0566862	-0.150211	-0.118512	-0.0311559	-0.0867963	0.0566862	-0.0902466
-0.00980015	-0.00154185	0.0316496	-0.114374	0.0092915	0.0344355	0.0337688	0.0365924	-0.0300409	0.0702809	-0.0130492		-0.129581	0.0823566	0.316068	0.327129	0.357315	0.167723	0.122554	-0.0811448	0.00502608	-0.0759379	0.0831476	-0.155254	-0.0811448	0.00502608	-0.0759379	0.0831476	-0.0956454
-0.014053	-0.00487491	0.0290459	-0.0957093	0.000722705	0.050349	0.0364047	0.0360682	-0.022507	0.0653646	-0.011485		-0.146652	0.0805519	0.340057	0.312428	0.331979	0.14829	0.109276	-0.113969	0.0319186	-0.07872	0.067527	-0.156687	-0.113969	0.0319186	-0.07872	0.067527	-0.0971798
-0.0212324	0.00131436	0.0168098	-0.086639	0.0158641	0.0509767	0.0520313	0.022228	-0.0212741	0.0571538	-0.0135203		-0.132999	0.101656	0.364686	0.289056	0.313536	0.142763	0.0957006	-0.0619679	0.0655169	-0.0798274	0.0340146	-0.119484	-0.0619679	0.0655169	-0.0798274	0.0340146	-0.0573512
-0.0137341	0.00637478	0.0212794	-0.0960937	0.00306557	0.0534641	0.0643516	0.0224508	-0.017683	0.0476429	-0.0167292		-0.1351	0.118122	0.368654	0.274529	0.320436	0.144031	0.081368	-0.0407895	0.061137	-0.0927741	0.0324826	-0.120924	-0.0407895	0.061137	-0.0927741	0.0324826	-0.0588923
-0.0160997	0.00382997	0.00626824	-0.0957504	0.00785636	0.0540338	0.0687501	0.0228709	-0.0170727	0.0442502	-0.0205654		-0.133958	0.0794728	0.401535	0.256729	0.31132	0.123772	0.0634084	-0.0435558	0.0588219	-0.0921315	0.091269	-0.145266	-0.0435558	0.0588219	-0.0921315	0.091269	-0.0849523
-0.0196748	0.00654508	0.00249437	-0.0996996	0.00902254	0.0571509	0.0653156	0.0216288	-0.015031	0.0390224	-0.0166407		-0.123684	0.126581	0.381322	0.236767	0.296155	0.13319	0.0333758	-0.0152781	0.0915857	-0.0901697	0.113596	-0.155015	-0.0152781	0.0915857	-0.0901697	0.113596	-0.0953892
-0.00807508	0.00265245	0.000148879	-0.092568	0.00701377	0.0388214	0.066831	0.0229312	-0.0164149	0.0335373	-0.017346		-0.121569	0.134817	0.413556	0.228507	0.300002	0.126825	0.0408274	-0.0284105	0.130409	-0.0799231	0.116011	-0.159469	-0.0284105	0.130409	-0.0799231	0.116011	-0.100157
-0.0140902	0.00217804	0.000438771	-0.0884502	0.00374006	0.0501346	0.0742512	0.0158878	-0.0105917	0.0371162	-0.0113731		-0.1168	0.131555	0.393912	0.203277	0.287306	0.108328	0.0329728	0.0665299	0.157262	-0.0919299	0.108796	-0.166263	0.0665299	0.157262	-0.0919299	0.108796	-0.107431
-0.009024	-0.00852424	-0.00295824	-0.0934314	0.0160574	0.0475023	0.0787688	0.0108938	-0.00861412	0.0338014	-0.00783103		-0.0784569	0.103957	0.377615	0.175784	0.271407	0.0871211	0.0203219	0.0697683	0.161678	-0.0615455	0.104311	-0.169161	0.0697683	0.161678	-0.0615455	0.104311	-0.110533
-0.016331	-0.00487734	-0.000296501	-0.0867336	-0.00674715	0.0348411	0.0724157	0.00429061	-0.0141849	0.0283569	-0.013031		-0.0764168	0.167791	0.353895	0.162932	0.257366	0.0673035	0.0384072	0.0501592	0.163946	-0.0593307	0.102872	-0.145549	0.0501592	0.163946	-0.0593307	0.102872	-0.0852558
-0.0131706	-0.00459756	0.0161272	-0.0871509	-0.0022106	0.047989	0.0848338	0.00420658	-0.0193999	0.0191202	-0.0199616		-0.098277	0.174991	0.36539	0.147258	0.246447	0.117281	0.0398351	0.123682	0.197849	-0.0539237	0.11468	-0.142384	0.123682	0.197849	-0.0539237	0.11468	-0.0818668
-0.0164027	0.00268165	0.00656077	-0.0929956	-0.00619032	0.0444568	0.0792473	0.0174185	-0.024588	0.0271651	-0.0159485		-0.0244281	0.1306	0.36652	0.131089	0.277852	0.108907	0.0374242	0.148494	0.22931	-0.0377027	0.141988	-0.156039	0.148494	0.22931	-0.0377027	0.141988	-0.0964851
-0.0128888	0.00191042	0.0222993	-0.0828357	-0.0181904	0.0578983	0.0688959	0.0237605	-0.0265387	0.0262102	-0.0140434		0.0529334	0.174731	0.356815	0.121685	0.301857	0.11141	0.0271656	0.16327	0.254454	-0.0419203	0.159756	-0.13816	0.16327	0.254454	-0.0419203	0.159756	-0.0773448
-0.0133912	0.00169389	0.00727495	-0.0806483	-0.021773	0.0439199	0.0500962	0.0435409	-0.0215016	0.0244801	-0.0180019		0.0652753	0.15078	0.327685	0.108145	0.333054	0.119462	0.0323928	0.157288	0.253746	-0.0225789	0.156929	-0.126489	0.157288	0.253746	-0.0225789	0.156929	-0.0648509
-0.0122695	0.00111487	0.0035617	-0.0552548	-0.0236116	0.0411563	0.0397502	0.0579054	-0.0208562	0.0241652	-0.0189857		0.280884	0.185937	0.328419	0.111426	0.356994	0.131933	0.0376548	0.164115	0.23348	-0.0329144	0.122734	-0.123075	0.164115	0.23348	-0.0329144	0.122734	-0.0611955
-0.00628089	0.00498803	0.00152191	-0.0562354	-0.00903328	0.0370562	0.0386848	0.0420887	-0.0285681	0.0180638	-0.0238108		0.311046	0.237368	0.304782	0.110602	0.366681	0.132966	0.0197838	0.181364	0.220783	-0.030433	0.138699	-0.0964521	0.181364	0.220783	-0.030433	0.138699	-0.0326941
-0.0131838	0.0148948	0.00623661	-0.0627359	0.0177762	0.0351501	0.0349978	0.0161088	-0.0304174	0.012081	-0.0287375		0.43758	0.306653	0.284004	0.100104	0.372617	0.129919	0.049544	0.173141	0.218613	-0.0181426	0.118506	-0.0557587	0.173141	0.218613	-0.0181426	0.118506	0.0108708
-0.015491	0.0108124	0.00905384	-0.0478723	0.0273242	0.0337963	0.0302241	0.0167993	-0.033992	0.0103135	-0.0267465		0.456332	0.403995	0.297585	0.108462	0.369557	0.140995	0.0600262	0.17305	0.196071	-0.0298349	0.0980156	-0.0594158	0.17305	0.196071	-0.0298349	0.0980156	0.00695574
-0.0139175	0.00518752	0.00322701	-0.0418036	0.0196736	0.0382266	0.0254112	0.0205018	-0.0304484	0.0141497	-0.0194697		0.475902	0.43478	0.300314	0.103477	0.369043	0.134148	0.0502917	0.181921	0.186085	-0.0143385	0.10898	-0.0061071	0.181921	0.186085	-0.0143385	0.10898	0.0640261
-0.0127027	0.00178148	0.0162458	-0.0438388	0.00115766	0.0408685	0.02775	0.023481	-0.0292859	0.0170988	-0.0208101		0.533836	0.473473	0.308684	0.108701	0.3629	0.127169	0.0551508	0.175894	0.1825	-0.00665528	0.12252	0.0481497	0.175894	0.1825	-0.00665528	0.12252	0.122111
-0.0135639	-0.0025588	0.019685	-0.0493361	0.00883763	0.0440049	0.017123	0.020721	-0.0195799	0.0221946	-0.0127811		0.608252	0.473597	0.320662	0.114384	0.344122	0.105159	0.0685983	0.181841	0.157483	0.0154683	0.108034	0.0855514	0.181841	0.157483	0.0154683	0.108034	0.162152
-0.0131599	-0.00292373	0.0126116	-0.0375542	0.0191567	0.0345417	0.0335198	0.0253643	-0.0163653	0.0232645	-0.00847907		0.627315	0.432802	0.319136	0.0894901	0.305102	0.105297	0.0830195	0.166759	0.116395	-0.00774898	0.0819568	0.147557	0.166759	0.116395	-0.00774898	0.0819568	0.228533
-0.0100633	-0.00694287	0.0115416	-0.0480121	0.022048	0.0326684	0.0527463	0.0204488	-0.0164004	0.0242092	-0.0106366		0.619229	0.402482	0.339032	0.0827827	0.296695	0.0925676	0.0828075	0.149552	0.0728361	-0.0405805	0.0329777	0.133282	0.149552	0.0728361	-0.0405805	0.0329777	0.213251
-0.0142338	-0.00735403	0.0150757	-0.0566301	0.0155111	0.0279349	0.0750836	0.0415919	-0.0213817	0.020698	-0.0113289		0.618432	0.363126	0.309184	0.0806171	0.279327	0.0995522	0.0831057	0.145924	0.0876521	-0.0311713	0.040323	0.0558134	0.145924	0.0876521	-0.0311713	0.040323	0.130316
-0.0174341	-0.00525201	0.0164329	-0.0438203	0.0121366	0.0294741	0.0801953	0.0430349	-0.0258664	0.0153653	-0.0106496		0.615595	0.301239	0.295599	0.0743969	0.258987	0.0845441	0.0835785	0.150345	0.0937593	-0.013778	0.0489863	0.0447069	0.150345	0.0937593	-0.013778	0.0489863	0.118426
-0.00848442	-0.0014348	0.0317208	-0.0349515	0.00421704	0.0224193	0.0782655	0.0510337	-0.0207032	0.0152231	-0.00991829		0.553291	0.252264	0.269032	0.0794856	0.233163	0.0746612	0.0657611	0.170964	0.0913861	0.0361221	0.0508226	0.0672569	0.170964	0.0913861	0.0361221	0.0508226	0.142567
-0.0109165	-0.00572156	0.027491	-0.014124	-0.00231987	0.0182072	0.076832	0.0735558	-0.0213506	0.019364	-0.0060821		0.539983	0.209497	0.226298	0.0679881	0.200932	0.061966	0.0568699	0.158713	0.103194	0.0716743	0.0536089	0.154635	0.158713	0.103194	0.0716743	0.0536089	0.236111
-0.0126389	-0.00885998	0.0213374	-0.00787425	-0.00938418	0.0223613	0.0784878	0.0613339	-0.0217561	0.0146475	-0.00207153		0.485941	0.172399	0.194408	0.0732936	0.172666	0.0526282	0.0631289	0.164589	0.0779598	0.0912618	0.0549971	0.163861	0.164589	0.0779598	0.0912618	0.0549971	0.245988
-0.0103663	-0.0125166	0.0108011	-0.0187043	-0.0113698	0.0167762	0.0754198	0.0397196	-0.017865	0.0150808	-0.00297723		0.413362	0.144615	0.171331	0.0520713	0.149025	0.0367592	0.0658683	0.156327	0.0708584	0.0503676	0.0581412	0.104678	0.156327	0.0708584	0.0503676	0.0581412	0.182628
-0.0127213	-0.013952	0.008142	-0.0341477	-0.0210796	0.0051848	0.0828062	0.0322415	-0.0153723	0.0140177	-0.00542105		0.37406	0.119399	0.128337	0.0735451	0.137154	0.0484214	0.0671844	0.157365	0.071595	0.101567	0.0627639	0.0353989	0.157365	0.071595	0.101567	0.0627639	0.108461
-0.0193771	-0.012395	0.00311105	-0.0375521	-0.0284171	-0.00280479	0.0649706	0.0282247	-0.0107324	0.0151553	-0.00423167		0.346424	0.0963042	0.101501	0.0576	0.101051	0.0670395	0.0903594	0.154692	0.0681151	0.109134	0.0724707	0.0759222	0.154692	0.0681151	0.109134	0.0724707	0.151844
-0.0165436	-0.0204381	0.00867171	-0.0422332	-0.0287617	-0.00757111	0.0597966	0.0254866	-0.0154323	0.0173968	-0.00410675		0.329211	0.0829085	0.0715618	0.0536271	0.0665823	0.0696106	0.0740118	0.141347	0.0700057	0.11762	0.0609877	0.0904274	0.141347	0.0700057	0.11762	0.0609877	0.167373
-0.0199884	-0.0129375	0.0190578	-0.0440567	-0.014404	0.00279198	0.0668203	0.0418805	-0.0234979	0.0132796	-0.0104232		0.233448	0.0524954	0.0533524	0.0401274	0.0530352	0.0663622	0.0715147	0.144582	0.0560097	0.0692101	0.0404803	0.196538	0.144582	0.0560097	0.0692101	0.0404803	0.28097
-0.0145315	-0.00625436	0.0300236	-0.0508923	-0.0231472	-0.00201297	0.0684281	0.0570012	-0.0242053	0.00991737	-0.0111415		0.193248	0.0430378	0.0323355	0.0167615	0.046619	0.0629187	0.0563248	0.139149	0.0451017	0.0935108	0.046481	0.112694	0.139149	0.0451017	0.0935108	0.046481	0.19121
-0.0108182	-0.00786493	0.0294333	-0.0632088	-0.0248912	0.00451851	0.0711405	0.0780584	-0.0113592	0.00601345	-0.0047652		0.185479	0.0493388	-0.00462661	0.0102521	0.0311389	0.0698058	0.0454792	0.125417	0.0533861	0.092212	0.039149	0.0285385	0.125417	0.0533861	0.092212	0.039149	0.101116
0.000744325	-0.0136747	0.0129041	-0.0641339	-0.00606845	0.00858573	0.0741641	0.0880847	0.00456509	0.00786214	-0.00280806		0.161032	0.0272793	-0.0132576	0.0198229	0.0114875	0.070242	0.0144635	0.118232	0.0477652	0.0665476	0.0223577	0.0556086	0.118232	0.0477652	0.0665476	0.0223577	0.130097
-0.00790496	-0.00713507	0.0123744	-0.06723	-0.00490858	0.0031087	0.0709697	0.0836186	0.00322462	0.0106961	-0.00431495		0.142461	0.00205085	-0.0215062	-0.00405853	-0.0041745	0.0799585	0.0166741	0.109472	0.0402791	0.0706285	0.033931	0.162746	0.109472	0.0402791	0.0706285	0.033931	0.244794
-0.00236825	-0.00534689	0.00575961	-0.0568542	0.00125011	0.0196344	0.0764229	0.0491943	-0.0123376	0.0122638	-0.00644125		0.134355	0.0069936	-0.0406543	0.0163277	-0.0345174	0.0769052	0.0148199	0.115605	0.0415347	0.0499951	0.0350448	0.175874	0.115605	0.0415347	0.0499951	0.0350448	0.258849
-0.0152864	-0.0135068	0.00541964	-0.0653797	0.00300253	0.0181531	0.0763749	0.0340699	-0.0278296	0.0132288	-0.00438782		0.0918507	-0.00419425	-0.0527751	-0.000943699	-0.0442505	0.0817262	0.0156375	0.101134	0.0054579	0.0327898	0.0128515	0.10864	0.101134	0.0054579	0.0327898	0.0128515	0.18687
-0.0106507	-0.0212142	0.0151389	-0.07106	-0.00883576	0.0205633	0.0702494	0.0151918	-0.0310649	0.0168517	-0.00505148		0.0971806	-0.00439891	-0.0759041	0.0155514	-0.0447606	0.0604795	-0.00185379	0.0853287	-0.00577663	0.0341808	-0.0197946	-0.00278712	0.0853287	-0.00577663	0.0341808	-0.0197946	0.0675803
-0.0139786	-0.0228126	0.0121478	-0.0727149	-0.0203778	0.0210751	0.0542901	0.0089229	-0.0334252	0.0215479	-0.00715696		0.0710241	-0.0201636	-0.0804326	0.00181282	-0.0582947	0.0604393	-0.00613286	0.0754375	0.00748636	0.0658264	-0.0174231	-0.0222503	0.0754375	0.00748636	0.0658264	-0.0174231	0.0467438
-0.0128011	-0.0170783	0.0191078	-0.0765963	-0.0208085	0.0142887	0.0479424	0.00183381	-0.038603	0.0131577	-0.00884864		0.0669912	-0.0288646	-0.0873643	-0.0181617	-0.0753504	0.0678487	-0.0131792	0.0760203	0.00812864	0.0732055	-0.020788	0.0733929	0.0760203	0.00812864	0.0732055	-0.020788	0.149136
-0.00805115	-0.0271942	0.0336683	-0.0778113	-0.0258725	0.0247947	0.0566752	-0.00771025	-0.0345898	0.0212872	-0.0113523		0.0620193	-0.024573	-0.107112	-0.0100525	-0.0572064	0.0735478	-0.0149915	0.0799097	0.00678601	0.0934219	-0.00466902	0.155202	0.0799097	0.00678601	0.0934219	-0.00466902	0.236718
-0.01724	-0.0189662	0.0369546	-0.063992	-0.0237103	0.0303026	0.0610754	-0.00362776	-0.0376535	0.0231325	-0.0180253		0.0419764	-0.0178814	-0.108147	-0.0258875	-0.0648343	0.0762968	-0.027237	0.0783232	0.0119461	0.0950351	-0.00733824	0.153611	0.0783232	0.0119461	0.0950351	-0.00733824	0.235015
-0.024236	-0.0174165	0.0409657	-0.0668887	-0.0200983	0.0189334	0.061248	0.0022722	-0.0412177	0.0158461	-0.0193995		0.0633298	-0.0105324	-0.117121	-0.0224898	-0.0731477	0.0627121	-0.0512157	0.0799267	0.0200018	0.0857147	0.00388386	0.112568	0.0799267	0.0200018	0.0857147	0.00388386	0.191075
-0.0156665	-0.0174019	0.0511699	-0.0541179	-0.0241558	0.0199299	0.0543595	-0.0102438	-0.043549	0.0170311	-0.0169166		0.0387271	-0.0182907	-0.12759	-0.040965	-0.0853012	0.0513082	-0.0640459	0.08188	0.0223242	0.104923	-0.00418401	0.10659	0.08188	0.0223242	0.104923	-0.00418401	0.184675
-0.0167802	-0.0206838	0.0554155	-0.0612599	-0.0229749	0.0179291	0.0582582	-0.00653756	-0.0392277	0.0167636	-0.0214919		0.0116924	-0.0349422	-0.137069	-0.0633189	-0.0856715	0.0343832	-0.0544209	0.0830769	0.0166961	0.106164	0.00448928	0.185066	0.0830769	0.0166961	0.106164	0.00448928	0.268689
-0.0122987	-0.0262284	0.0575528	-0.0670388	-0.0234393	0.0234757	0.0702156	-0.00721523	-0.0391615	0.0152366	-0.0236469		0.0258245	-0.0202504	-0.144709	-0.0625708	-0.105141	0.0236336	-0.0541623	0.0623335	0.00575182	0.135324	0.00829242	0.19187	0.0623335	0.00575182	0.135324	0.00829242	0.275973
-0.0140557	-0.0233332	0.0561139	-0.0712964	-0.0287028	0.0209187	0.0615165	-0.003383	-0.0272172	0.0183685	-0.0204015		0.0256015	-0.0240645	-0.148029	-0.0657077	-0.0815586	0.0164825	-0.0542881	0.0535426	-0.00196647	0.109889	-0.0109541	0.125388	0.0535426	-0.00196647	0.109889	-0.0109541	0.2048
-0.0110654	-0.0251579	0.0627735	-0.0653222	-0.0443654	0.0168824	0.0503221	0.00638391	-0.0207942	0.0210976	-0.0194958		0.0310193	-0.0162751	-0.159342	-0.0687565	-0.092536	-0.00434521	-0.0418632	0.0559052	-0.0306153	0.0658333	-0.03102	0.131326	0.0559052	-0.0306153	0.0658333	-0.03102	0.211157
-0.0143241	-0.0139447	0.0616165	-0.0642655	-0.0552182	0.0049376	0.0585089	-0.00199294	-0.0279971	0.0174002	-0.0211198		0.018826	-0.0303282	-0.155743	-0.0792357	-0.117385	0.00373564	-0.0359629	0.0311928	-0.0139703	0.0454494	-0.0382048	0.11134	0.0311928	-0.0139703	0.0454494	-0.0382048	0.18976
-0.00575194	-0.0247589	0.0680442	-0.0513693	-0.0521273	0.0061118	0.0518713	0.00380656	-0.026125	0.0147761	-0.028407		0.0175154	-0.0220241	-0.14364	-0.0718871	-0.114166	0.0026624	-0.0339689	0.0505033	-0.00527224	0.0798737	-0.0387367	0.135238	0.0505033	-0.00527224	0.0798737	-0.0387367	0.215345
-0.00865985	-0.0171707	0.0458253	-0.0572757	-0.06414	0.00461701	0.0364331	0.0273114	-0.030527	0.00926051	-0.0251199		0.00430886	-0.0380555	-0.146777	-0.0752596	-0.108153	-0.00134359	-0.0393591	0.042986	-0.00478236	0.091525	-0.0501026	0.137959	0.042986	-0.00478236	0.091525	-0.0501026	0.218258
-0.006762	-0.0253234	0.041448	-0.0302992	-0.0667896	0.00344474	0.0269283	0.0660174	-0.029532	0.0145899	-0.0265097		0.0107804	-0.0337577	-0.163314	-0.0801346	-0.111495	0.00333389	-0.0617072	0.0457837	0.00156791	0.0833632	-0.0370709	0.139093	0.0457837	0.00156791	0.0833632	-0.0370709	0.219472
-0.0125486	-0.0171853	0.0408234	-0.0442788	-0.0774596	-0.00496199	0.0262987	0.0795928	-0.0400076	0.0112277	-0.0325269		0.0149079	-0.0437176	-0.162245	-0.0784719	-0.126514	-0.0194165	-0.0564428	0.0513562	-0.00974283	0.0709531	-0.0343683	0.154134	0.0513562	-0.00974283	0.0709531	-0.0343683	0.235574
-0.00667163	-0.0170588	0.0356053	-0.0409545	-0.0656361	-0.0014896	0.0457636	0.133893	-0.0376286	0.0167941	-0.0251928		0.000701535	-0.0457146	-0.164917	-0.0802949	-0.12182	-0.00525201	-0.0703445	0.0423804	-0.0134695	0.117736	-0.0156603	0.142388	0.0423804	-0.0134695	0.117736	-0.0156603	0.223
-0.0140211	-0.0194163	0.0361219	-0.0468588	-0.0744507	-0.000197599	0.0569136	0.151521	-0.0446268	0.0154939	-0.0246176		-0.0191252	-0.0461797	-0.160793	-0.0815553	-0.141689	-0.0313713	-0.0646981	0.0359095	-0.0209266	0.103443	-0.0246313	0.1408	0.0359095	-0.0209266	0.103443	-0.0246313	0.2213
-0.00211573	-0.0260727	0.039785	-0.0389357	-0.0738077	0.00723771	0.0694526	0.154762	-0.0366129	0.0163472	-0.026442		-0.0225839	-0.0417889	-0.142271	-0.0932383	-0.13821	-0.029816	-0.045921	0.0514642	-0.00781961	0.0689401	-0.0230659	0.165738	0.0514642	-0.00781961	0.0689401	-0.0230659	0.247997
-0.00544095	-0.0279582	0.0322821	-0.0354531	-0.0682731	0.00352971	0.0817693	0.129668	-0.042012	0.0098632	-0.0324071		-0.0263737	-0.0511473	-0.147421	-0.0923079	-0.14394	-0.0555392	-0.0378101	0.04971	-0.0155669	0.0849799	-0.0169916	0.173692	0.04971	-0.0155669	0.0849799	-0.0169916	0.256512
-0.00310719	-0.0274667	0.0235537	-0.0389418	-0.067773	0.00935823	0.0823047	0.108497	-0.0367598	0.0172309	-0.0326127		-0.0214828	-0.0452743	-0.119263	-0.0941435	-0.126641	-0.0565608	-0.0409384	0.0453942	-0.0277159	0.110248	-0.0072312	0.153031	0.0453942	-0.0277159	0.110248	-0.0072312	0.234394
-0.00419699	-0.0305419	0.0274936	-0.0462441	-0.0678844	0.0153316	0.0846275	0.0953199	-0.0342568	0.0183042	-0.032519		-0.0382224	-0.0475131	-0.134657	-0.108209	-0.131105	-0.0618237	-0.0384926	0.0310335	-0.0250923	0.0827275	-0.0180318	0.137392	0.0310335	-0.0250923	0.0827275	-0.0180318	0.217651
-0.00849239	-0.0278098	0.017719	-0.0485343	-0.0488137	0.0171064	0.0877045	0.0752217	-0.0396497	0.0205829	-0.0332061		-0.0359797	-0.0413548	-0.146843	-0.103633	-0.13731	-0.0686993	-0.0503026	0.0325688	-0.0167789	0.0518099	-0.0112952	0.1483	0.0325688	-0.0167789	0.0518099	-0.0112952	0.229329
-0.00705173	-0.018538	0.0214191	-0.0563649	-0.0551362	0.0109747	0.0750142	0.0825427	-0.0397159	0.0148134	-0.0390853		-0.0452344	-0.0488526	-0.159046	-0.112154	-0.134025	-0.0646761	-0.0316209	0.0386247	-0.019486	0.0895427	-0.00996732	0.163883	0.0386247	-0.019486	0.0895427	-0.00996732	0.246011
-0.0123997	-0.0267442	0.0312042	-0.0678323	-0.0623623	0.0202099	0.071313	0.0821555	-0.047076	0.0127073	-0.0384894		-0.0570832	-0.0630669	-0.15922	-0.129375	-0.146296	-0.0721543	-0.0415604	0.0178727	-0.0172035	0.103474	-0.00670605	0.138381	0.0178727	-0.0172035	0.103474	-0.00670605	0.21871
-0.0159907	-0.0283061	0.0384278	-0.060234	-0.062583	0.0188947	0.0583649	0.0759852	-0.0355683	0.00913524	-0.040332		-0.0492606	-0.0732873	-0.180902	-0.145508	-0.165531	-0.0664782	-0.0558698	0.012377	-0.00980815	0.0744359	-0.0019998	0.155514	0.012377	-0.00980815	0.0744359	-0.0019998	0.237051
-0.0182368	-0.0254693	0.0421094	-0.074635	-0.0584751	0.0153103	0.0503612	0.0644483	-0.0414928	0.0137773	-0.0335757		-0.053638	-0.0739571	-0.186004	-0.153671	-0.178055	-0.0763268	-0.0375818	0.0134374	-0.00877033	0.0816441	0.00440231	0.153148	0.0134374	-0.00877033	0.0816441	0.00440231	0.234519
-0.0196429	-0.0278803	0.0479784	-0.0703343	-0.0593513	0.0181725	0.0416177	0.0702789	-0.0370887	0.0184904	-0.0341405		-0.0467003	-0.0785463	-0.204461	-0.166498	-0.1845	-0.0881898	-0.0506962	0.00762325	-0.0184119	0.0833257	0.0075532	0.139018	0.00762325	-0.0184119	0.0833257	0.0075532	0.219391
-0.0139999	-0.0279557	0.0502897	-0.0773693	-0.0328843	0.0158356	0.0304606	0.0621303	-0.0298072	0.0227465	-0.0291695		-0.0628117	-0.0826271	-0.200976	-0.175236	-0.202985	-0.0789611	-0.0778964	-0.000798088	-0.0093219	0.0808101	0.00938619	0.13011	-0.000798088	-0.0093219	0.0808101	0.00938619	0.209855
-0.0114907	-0.0240558	0.0620198	-0.0837218	-0.0516335	0.017398	0.0167584	0.0541791	-0.0270331	0.0173595	-0.0262312		-0.0792	-0.078199	-0.211471	-0.191244	-0.205672	-0.0915415	-0.0993197	-0.00102554	-0.0132191	0.0557268	0.00204083	0.123155	-0.00102554	-0.0132191	0.0557268	0.00204083	0.202409
-0.0158871	-0.030194	0.0599378	-0.087412	-0.0443359	0.00401832	0.0167673	0.0478791	-0.0280282	0.0207522	-0.0326362		-0.0658854	-0.0847418	-0.205048	-0.193321	-0.216149	-0.0951515	-0.0944606	-0.00910001	-0.0138651	0.157943	-0.000541427	0.117737	-0.00910001	-0.0138651	0.157943	-0.000541427	0.196609
-0.0117139	-0.0286199	0.058657	-0.0881315	-0.0288457	-0.00267926	0.0184409	0.0452908	-0.0251693	0.0241787	-0.0322093		-0.0691009	-0.0841155	-0.212249	-0.194849	-0.230154	-0.0996108	-0.124146	-0.0191561	-0.0254225	0.0730585	-0.0188915	0.128831	-0.0191561	-0.0254225	0.0730585	-0.0188915	0.208486
-0.0103371	-0.0254645	0.0720948	-0.0894349	0.000911815	-0.00628876	0.0135178	0.029297	-0.026907	0.0253841	-0.0350071		-0.053915	-0.088252	-0.203983	-0.201239	-0.238218	-0.102389	-0.130862	-0.00874178	-0.0154835	0.0515809	-0.0190587	0.127108	-0.00874178	-0.0154835	0.0515809	-0.0190587	0.206641
-0.00468872	-0.0240412	0.0591973	-0.092459	0.0147967	-0.0170149	0.00615087	0.0137196	-0.0169589	0.0236573	-0.0319985		-0.0754711	-0.0917249	-0.212736	-0.197235	-0.24518	-0.0949735	-0.13068	-0.000630343	-0.0312104	0.0595069	-0.0283876	0.107453	-0.000630343	-0.0312104	0.0595069	-0.0283876	0.185599
-0.0121313	-0.020932	0.0482525	-0.0897618	0.0134876	-0.00982681	0.000763524	0.00845529	-0.0239716	0.015863	-0.0311735		-0.0840909	-0.0938087	-0.220667	-0.196622	-0.253652	-0.0785536	-0.131966	-0.0150166	-0.026308	0.0538094	-0.0452793	0.0869689	-0.0150166	-0.026308	0.0538094	-0.0452793	0.16367
-0.0139813	-0.0175454	0.0323954	-0.093195	0.0136704	-0.0139809	0.0231488	0.0112317	-0.0255934	0.0133947	-0.0344215		-0.0756805	-0.0992538	-0.224352	-0.200444	-0.25412	-0.0897394	-0.145502	-0.0114342	-0.0177732	0.0443762	-0.0575784	0.0791477	-0.0114342	-0.0177732	0.0443762	-0.0575784	0.155297
-0.0200177	-0.010726	0.0217142	-0.0936082	-0.00448203	-0.00558772	0.0769636	0.00158357	-0.0275172	0.0034605	-0.0386976		-0.0784637	-0.10958	-0.225213	-0.20227	-0.270396	-0.0801663	-0.150249	-0.0097255	-0.0306261	0.027646	-0.0638166	0.0794973	-0.0097255	-0.0306261	0.027646	-0.0638166	0.155671
-0.0108501	-0.0196182	0.0214507	-0.0982688	0.000247828	0.00157915	0.0941981	0.00240371	-0.0415073	0.00467264	-0.0453341		-0.0871105	-0.119174	-0.230832	-0.202858	-0.259666	-0.0787659	-0.161141	-0.0461488	-0.0684774	-0.0119324	-0.089027	0.038826	-0.0461488	-0.0684774	-0.0119324	-0.089027	0.11213
-0.0125246	-0.0148498	0.0218117	-0.0919882	-0.011727	-1.03e-05	0.0815434	0.0066031	-0.0314931	0.00229237	-0.0405298		-0.0699858	-0.12612	-0.222405	-0.194437	-0.265413	-0.074318	-0.154605	-0.0495946	-0.0494737	0.000282898	-0.0845181	0.0268187	-0.0495946	-0.0494737	0.000282898	-0.0845181	0.0992752
-0.0247091	-0.0217129	0.0246	-0.0690453	-0.00500943	0.0122957	0.0910411	0.00365495	-0.0294576	-0.000829418	-0.0398479		-0.0823953	-0.133847	-0.224709	-0.200651	-0.239101	-0.0781289	-0.159308	-0.0300538	-0.0425683	0.0153726	-0.0787649	0.0309387	-0.0300538	-0.0425683	0.0153726	-0.0787649	0.103686
-0.0224525	-0.0125993	0.0324903	-0.0687061	-0.0189195	0.00278425	0.0810579	-0.00187422	-0.0309966	0.00299663	-0.0449906		-0.0883197	-0.111037	-0.221319	-0.207264	-0.242629	-0.0916907	-0.16799	-0.0281774	-0.0506821	0.019761	-0.0810762	0.0540809	-0.0281774	-0.0506821	0.019761	-0.0810762	0.128461
-0.0228618	-0.0158156	0.0243628	-0.0566836	-0.0326678	0.00348916	0.0616072	-0.0027583	-0.031913	-0.0033756	-0.0508177		-0.0972164	-0.125803	-0.232188	-0.220827	-0.255907	-0.0834951	-0.180014	-0.0310262	-0.0577327	0.019409	-0.078882	0.0516083	-0.0310262	-0.0577327	0.019409	-0.078882	0.125814
-0.027415	-0.0213894	0.0210317	-0.0536143	-0.0313756	0.0106483	0.054653	0.0183592	-0.0209431	0.00868491	-0.040751		-0.0966962	-0.122634	-0.22513	-0.229059	-0.254835	-0.0941701	-0.180061	-0.0323738	-0.062294	0.0439831	-0.072122	0.0738559	-0.0323738	-0.062294	0.0439831	-0.072122	0.149632
-0.0175005	-0.0156526	0.0325351	-0.0441863	-0.0099242	0.0126858	0.0523799	0.0407864	-0.0203763	0.00937902	-0.040712		-0.117955	-0.132948	-0.219015	-0.234691	-0.266914	-0.108363	-0.17325	-0.0237364	-0.0523912	0.0484605	-0.0876958	0.0617446	-0.0237364	-0.0523912	0.0484605	-0.0876958	0.136666
-0.0265618	-0.018268	0.0344958	-0.0434626	-0.00943671	0.0166854	0.0597113	0.0425381	-0.0266773	0.0116442	-0.0406287		-0.112456	-0.129667	-0.219767	-0.242008	-0.277754	-0.117724	-0.183587	-0.0272079	-0.058854	0.0527806	-0.0920307	0.0511862	-0.0272079	-0.058854	0.0527806	-0.0920307	0.125362
-0.0253045	-0.0204284	0.0317287	-0.0391104	-0.0135656	0.0147928	0.0609385	0.0480855	-0.0316896	0.0101984	-0.0375993		-0.115408	-0.132712	-0.241897	-0.2493	-0.278554	-0.140836	-0.177948	-0.0387964	-0.0618477	0.0437781	-0.0818891	0.035758	-0.0387964	-0.0618477	0.0437781	-0.0818891	0.108845
-0.0229043	-0.0162195	0.0296652	-0.0521238	-0.0088946	0.0133076	0.0491127	0.0602471	-0.0340334	0.0138585	-0.0335236		-0.119786	-0.145376	-0.236899	-0.243674	-0.273226	-0.137369	-0.187962	-0.0326638	-0.0478698	0.0357599	-0.0654456	0.0308159	-0.0326638	-0.0478698	0.0357599	-0.0654456	0.103554
-0.0341558	-0.0171659	0.0370152	-0.0520806	-0.00257201	0.0141052	0.0598287	0.0510647	-0.0378045	0.0132965	-0.031832		-0.12088	-0.154368	-0.24739	-0.241917	-0.262869	-0.128611	-0.194079	-0.032172	-0.0554502	0.0424314	-0.060532	0.0417554	-0.032172	-0.0554502	0.0424314	-0.060532	0.115266
-0.0307456	-0.00869941	0.0353286	-0.0434955	0.00580977	0.0195224	0.0664681	0.0458442	-0.0362923	0.00644684	-0.0265331		-0.13208	-0.159466	-0.253648	-0.245991	-0.280958	-0.132445	-0.180524	-0.0460322	-0.0689201	0.0404149	-0.0640575	0.0437808	-0.0460322	-0.0689201	0.0404149	-0.0640575	0.117434
-0.0293527	-0.00885269	0.0297785	-0.0430021	0.0117772	0.0256966	0.0778582	0.0346343	-0.0345629	0.00822105	-0.0280478		-0.137768	-0.159026	-0.270828	-0.246368	-0.286026	-0.135079	-0.178747	-0.039095	-0.059558	0.0447145	-0.0621676	0.0388859	-0.039095	-0.059558	0.0447145	-0.0621676	0.112194
-0.0358596	-0.0126066	0.0276834	-0.0543173	0.0100858	0.0270485	0.0674464	0.0132063	-0.0346498	0.0064807	-0.0263692		-0.123258	-0.159807	-0.246716	-0.253673	-0.304722	-0.142603	-0.175073	-0.0420348	-0.0581827	0.0224099	-0.0704629	0.034539	-0.0420348	-0.0581827	0.0224099	-0.0704629	0.10754
-0.0405857	-0.0168764	0.0191553	-0.059572	0.00754538	0.0226182	0.0590639	-0.00279117	-0.0336383	0.00721882	-0.0293908		-0.120772	-0.154815	-0.239815	-0.25157	-0.306726	-0.143045	-0.179872	-0.0429275	-0.063096	0.0292284	-0.0720451	0.0367439	-0.0429275	-0.063096	0.0292284	-0.0720451	0.109901
-0.043661	-0.00667038	0.0365857	-0.0586366	0.0442517	0.0265715	0.0485915	-0.0207705	-0.0472829	-0.00229551	-0.0361028		-0.116428	-0.161351	-0.246886	-0.249382	-0.301262	-0.152762	-0.184025	-0.0497766	-0.0596124	0.0325608	-0.0682988	0.0389205	-0.0497766	-0.0596124	0.0325608	-0.0682988	0.112231
-0.0375369	-0.0114486	0.0316654	-0.0468403	0.0218862	0.0245089	0.0406946	-0.0135846	-0.0441407	-0.000741385	-0.0345334		-0.125541	-0.152266	-0.258324	-0.241028	-0.296789	-0.152676	-0.195821	-0.0501007	-0.0599136	0.0337775	-0.0763265	0.0462723	-0.0501007	-0.0599136	0.0337775	-0.0763265	0.120102
-0.0312107	-0.0130032	0.0501553	-0.0552692	0.0131157	0.0298333	0.0391028	-0.0188654	-0.0474732	0.000426744	-0.0364177		-0.11022	-0.171231	-0.275595	-0.238576	-0.288859	-0.158576	-0.211691	-0.0477551	-0.0750853	0.0260293	-0.0808555	0.0456329	-0.0477551	-0.0750853	0.0260293	-0.0808555	0.119417
-0.0309715	-0.0173921	0.0487743	-0.0686875	0.0182973	0.0222667	0.0287016	-0.0167739	-0.0403406	0.00123597	-0.0352491		-0.103641	-0.165227	-0.282861	-0.237096	-0.288469	-0.147149	-0.229609	-0.0422764	-0.0631395	0.0224748	-0.0889401	0.031534	-0.0422764	-0.0631395	0.0224748	-0.0889401	0.104323
-0.0280344	-0.0195598	0.0328118	-0.0635377	0.0103211	0.019505	0.0261707	-0.0272331	-0.0400696	0.0033386	-0.0302756		-0.104181	-0.166592	-0.285373	-0.224328	-0.288293	-0.121759	-0.227433	-0.0354842	-0.053469	0.0311561	-0.0668137	0.0163106	-0.0354842	-0.053469	0.0311561	-0.0668137	0.0880257
-0.0281487	-0.0179614	0.039901	-0.060711	0.00593584	0.0210307	0.0179038	-0.0322179	-0.0380237	0.00123936	-0.0317122		-0.11043	-0.159361	-0.290962	-0.233365	-0.293442	-0.110487	-0.234645	-0.0520824	-0.04824	0.0236539	-0.0700181	0.0212749	-0.0520824	-0.04824	0.0236539	-0.0700181	0.0933402
-0.0250122	-0.0232822	0.0442204	-0.0419475	0.0119306	0.027344	0.0180336	-0.0266449	-0.0443558	-0.00717118	-0.0363318		-0.108565	-0.158709	-0.277629	-0.238718	-0.291675	-0.125369	-0.235071	-0.0585846	-0.0389867	0.0164834	-0.0773166	0.0169532	-0.0585846	-0.0389867	0.0164834	-0.0773166	0.0887136
-0.0341665	-0.023579	0.0360454	-0.0460797	0.0107834	0.0215116	0.0156539	-0.0129435	-0.0439959	-0.00783819	-0.0364593		-0.132337	-0.155063	-0.277368	-0.232862	-0.285223	-0.110883	-0.253963	-0.0585618	-0.0503483	0.0199627	-0.0795409	0.00429382	-0.0585618	-0.0503483	0.0199627	-0.0795409	0.0751609
-0.034831	-0.0273718	0.055679	-0.0508533	0.0166794	0.0253876	0.00516909	0.000158807	-0.0356469	-0.000392639	-0.0397698		-0.114564	-0.167075	-0.267551	-0.240933	-0.26245	-0.105758	-0.255332	-0.0681517	-0.0601676	0.0108884	-0.0906292	0.0137057	-0.0681517	-0.0601676	0.0108884	-0.0906292	0.0852369
-0.0395783	-0.0236325	0.0330833	-0.0477449	0.016547	0.0214556	-0.0104665	-0.0017153	-0.0277323	0.000467375	-0.0295183		-0.123731	-0.166989	-0.248585	-0.254245	-0.266468	-0.110688	-0.24686	-0.0882526	-0.0598229	-0.00946814	-0.0934189	-0.00954678	-0.0882526	-0.0598229	-0.00946814	-0.0934189	0.0603437
-0.0326886	-0.0278925	0.0322926	-0.0226536	0.0512824	0.02251	-0.00467184	0.00567335	-0.0305788	0.00302033	-0.0335471		-0.12646	-0.162083	-0.236399	-0.259355	-0.288157	-0.106027	-0.261193	-0.0947008	-0.0770339	-0.023406	-0.097426	0.00245744	-0.0947008	-0.0770339	-0.023406	-0.097426	0.073195
-0.0252939	-0.025754	0.0350967	-0.0237719	0.0442328	0.0191304	-0.0161259	0.0120044	-0.0386381	0.000176189	-0.0356005		-0.126379	-0.159689	-0.245382	-0.246277	-0.283563	-0.107674	-0.263341	-0.0950733	-0.0863488	-0.0265538	-0.0928971	-0.00815768	-0.0950733	-0.0863488	-0.0265538	-0.0928971	0.0618308
-0.022168	-0.0231873	0.0411581	-0.0291541	0.0425118	0.018493	-0.00737885	0.00851374	-0.0392318	-0.00145581	-0.0364854		-0.132844	-0.162759	-0.238698	-0.248593	-0.283151	-0.0932977	-0.255588	-0.096492	-0.086269	-0.0185835	-0.0995534	-0.0244615	-0.096492	-0.086269	-0.0185835	-0.0995534	0.0443765
-0.0319071	-0.023051	0.0316417	-0.0103392	0.0404674	0.0180373	0.00249053	0.0138328	-0.0415838	0.00427988	-0.0332504		-0.137316	-0.173327	-0.242049	-0.250819	-0.292936	-0.0880061	-0.262817	-0.0980244	-0.0831483	-0.0277398	-0.106762	-0.020773	-0.0980244	-0.0831483	-0.0277398	-0.106762	0.0483253
-0.0307987	-0.0202191	0.0210712	-0.013094	0.0310581	0.0206097	-0.00533881	0.0121049	-0.0353842	0.00463201	-0.029422		-0.092616	-0.169848	-0.24457	-0.247091	-0.280301	-0.103714	-0.263727	-0.0883208	-0.0844401	-0.0190585	-0.108417	-0.011758	-0.0883208	-0.0844401	-0.0190585	-0.108417	0.0579764
-0.0365428	-0.0205233	0.0311304	-0.00731712	0.0201506	0.00646715	0.00409126	0.0130602	-0.0303326	0.00220772	-0.0367586		-0.104931	-0.161506	-0.242496	-0.260059	-0.281192	-0.100661	-0.264913	-0.0937228	-0.0834205	-0.031619	-0.110207	-0.0116414	-0.0937228	-0.0834205	-0.031619	-0.110207	0.0581012
-0.0345997	-0.0231751	0.0279179	-0.00192881	-0.00530991	0.00627595	0.00112102	0.0354088	-0.0262884	0.00114794	-0.0287297		-0.0827263	-0.163993	-0.257281	-0.252088	-0.274684	-0.0971028	-0.240606	-0.0849574	-0.0920568	-0.0322855	-0.0949575	-0.035883	-0.0849574	-0.0920568	-0.0322855	-0.0949575	0.0321491
-0.0342914	-0.0285664	0.0203017	0.015593	-0.0231829	-0.00163831	-0.00608226	0.02484	-0.0351049	0.00590172	-0.033495		-0.0801728	-0.165432	-0.258546	-0.254336	-0.281166	-0.0884136	-0.250196	-0.0831805	-0.0766747	-0.0121716	-0.104788	-0.0244772	-0.0831805	-0.0766747	-0.0121716	-0.104788	0.0443597
-0.0337518	-0.02318	0.00564629	0.0148261	-0.0303544	-0.00222927	-0.00237035	0.0170038	-0.0304112	0.00625046	-0.0286152		-0.0760183	-0.175231	-0.258059	-0.248876	-0.287117	-0.0958574	-0.262584	-0.0858956	-0.0763009	-0.0145094	-0.0944859	0.0020574	-0.0858956	-0.0763009	-0.0145094	-0.0944859	0.0727667
-0.0341904	-0.0243745	0.00838445	0.0198239	-0.0407008	-0.00782604	-0.00494219	0.0308532	-0.0313669	0.00986997	-0.0256821		-0.080801	-0.178332	-0.258598	-0.237863	-0.273544	-0.0965863	-0.260913	-0.0861487	-0.0805828	-0.0230232	-0.107293	0.0136742	-0.0861487	-0.0805828	-0.0230232	-0.107293	0.0852032
-0.022915	-0.0193044	0.0160824	0.0223669	-0.0300812	0.00238641	-0.00115913	0.0424486	-0.0298858	0.00592203	-0.0267934		-0.0927174	-0.178927	-0.256204	-0.252752	-0.286143	-0.108926	-0.266688	-0.094226	-0.0699216	-0.0205521	-0.106614	0.000198971	-0.094226	-0.0699216	-0.0205521	-0.106614	0.0707771
-0.0275533	-0.0143364	0.0107589	0.0229096	-0.041472	0.0102427	-0.000132884	0.04178	-0.0271428	0.00377877	-0.0322432		-0.0916703	-0.171683	-0.259937	-0.244771	-0.296785	-0.0902788	-0.253774	-0.0917724	-0.0770194	-0.0201659	-0.107548	0.00332996	-0.0917724	-0.0770194	-0.0201659	-0.107548	0.0741291
-0.0328109	-0.0117211	0.0182724	0.0124866	-0.0348993	0.015347	0.00372132	0.0303893	-0.0272566	0.00225512	-0.0295677		-0.11553	-0.174877	-0.25955	-0.254637	-0.298416	-0.0999667	-0.250795	-0.0947918	-0.0605486	0.00961013	-0.0983793	-0.00172561	-0.0947918	-0.0605486	0.00961013	-0.0983793	0.0687168
-0.0291481	-0.010147	0.0332941	0.00637671	-0.0208211	0.0160925	0.00844525	0.0429856	-0.0250617	-0.000995326	-0.0330552		-0.130891	-0.179808	-0.256473	-0.255926	-0.291025	-0.125099	-0.243737	-0.094118	-0.0582879	-7.62e-06	-0.1053	0.00191881	-0.094118	-0.0582879	-7.62e-06	-0.1053	0.0726183
-0.0315696	-0.00982584	0.0277097	0.0262031	-0.0195016	0.0226819	0.00359859	0.0329136	-0.0167955	0.00363318	-0.0257341		-0.127825	-0.179435	-0.251975	-0.250297	-0.28137	-0.128382	-0.247328	-0.0895832	-0.0591044	-0.0331605	-0.09955	0.00687358	-0.0895832	-0.0591044	-0.0331605	-0.09955	0.0779227
-0.0319098	-0.0071229	0.0305217	0.0207613	-0.0250656	0.0136572	-0.010559	0.0113121	-0.022478	-0.000365552	-0.035283		-0.126784	-0.177327	-0.253088	-0.25278	-0.282878	-0.129334	-0.238642	-0.0886592	-0.0724907	-0.0102782	-0.0937199	0.0047978	-0.0886592	-0.0724907	-0.0102782	-0.0937199	0.0757005
-0.0294245	-0.0122247	0.0255382	0.00591827	-0.0136686	0.013439	0.00522245	0.00657753	-0.0258271	0.00154747	-0.0334091		-0.126291	-0.175305	-0.262005	-0.247591	-0.288826	-0.129214	-0.254536	-0.0903935	-0.0793563	-0.00343227	-0.0912347	-0.00468335	-0.0903935	-0.0793563	-0.00343227	-0.0912347	0.0655503
-0.0236379	-0.0100326	0.0335207	-0.00326098	-0.0154588	0.0226375	0.0140674	0.0191026	-0.0212307	0.00571888	-0.0301715		-0.11988	-0.157078	-0.261614	-0.263297	-0.303647	-0.142827	-0.252176	-0.0933589	-0.0655308	-0.006833	-0.101289	-0.00324385	-0.0933589	-0.0655308	-0.006833	-0.101289	0.0670914
-0.0167775	-0.00623489	0.0439358	-0.00746103	-0.0107017	0.0332285	0.0106756	0.0076534	-0.0279537	0.00015926	-0.0297421		-0.121819	-0.154864	-0.272592	-0.259236	-0.299059	-0.155247	-0.248426	-0.099318	-0.063858	-0.00625539	-0.0844278	-0.0148858	-0.099318	-0.063858	-0.00625539	-0.0844278	0.0546279
-0.0242147	-0.0115216	0.0541874	-0.0258319	-0.0212834	0.025938	0.00301344	-0.0036716	-0.0404751	-0.0109566	-0.0400925		-0.140079	-0.154802	-0.27181	-0.258585	-0.303312	-0.148492	-0.219898	-0.104984	-0.0559075	0.005789	-0.0627396	-0.00673078	-0.104984	-0.0559075	0.005789	-0.0627396	0.0633584
-0.0235662	-0.00739052	0.0501843	-0.0183261	-0.0339139	0.0292965	-0.000435244	-0.00950215	-0.042763	-0.000335079	-0.0446757		-0.143821	-0.16124	-0.278715	-0.271579	-0.303072	-0.119291	-0.201684	-0.103395	-0.0548152	-0.000212686	-0.0671515	-0.000292411	-0.103395	-0.0548152	-0.000212686	-0.0671515	0.0702511
-0.0256395	-0.0124874	0.0582433	-0.0181636	-0.0417809	0.0337325	0.000742181	0.00403305	-0.0347822	0.00600668	-0.0407562		-0.132587	-0.147528	-0.274144	-0.264381	-0.295684	-0.116668	-0.186152	-0.102565	-0.0377711	0.00195079	-0.0827587	-0.00857031	-0.102565	-0.0377711	0.00195079	-0.0827587	0.0613891
-0.0345519	-0.0139228	0.0614927	-0.0264404	-0.0457753	0.0338445	0.000943161	-0.0155683	-0.0390994	-0.0101101	-0.0531028		-0.12542	-0.164868	-0.276173	-0.260842	-0.292416	-0.11723	-0.17781	-0.102644	-0.0334239	-0.00202413	-0.0923686	-0.0108729	-0.102644	-0.0334239	-0.00202413	-0.0923686	0.058924
-0.0311841	-0.0210147	0.0486953	-0.0154212	-0.0351641	0.0286862	0.00886499	-0.00288068	-0.0392566	0.000684071	-0.0483921		-0.142997	-0.161568	-0.279915	-0.26632	-0.299131	-0.115118	-0.178877	-0.09776	-0.0434791	-0.00845647	-0.0932884	-0.015393	-0.09776	-0.0434791	-0.00845647	-0.0932884	0.054085
-0.0406149	-0.0219733	0.04835	-0.0196664	-0.0358974	0.0236727	0.00517087	-0.00721158	-0.0363875	-0.00116801	-0.0460004		-0.143038	-0.148458	-0.278116	-0.268499	-0.288699	-0.120048	-0.180338	-0.101908	-0.0436823	-0.00764303	-0.115161	-0.00970112	-0.101908	-0.0436823	-0.00764303	-0.115161	0.0601785
-0.0194116	-0.0258659	0.0371813	-0.0238377	-0.0410286	0.0274463	0.0107183	-0.00351817	-0.0326639	-0.00321308	-0.0405324		-0.151833	-0.13482	-0.288946	-0.294888	-0.28649	-0.128772	-0.184114	-0.103776	-0.0591261	-0.00787202	-0.125359	-0.0306384	-0.103776	-0.0591261	-0.00787202	-0.125359	0.0377637
-0.0305622	-0.0216643	0.0421042	-0.0251761	-0.0437392	0.0335413	0.0101491	-0.00514751	-0.0289073	0.00480469	-0.0312256		-0.13506	-0.113704	-0.286742	-0.293788	-0.279099	-0.142305	-0.159949	-0.103588	-0.0801074	-0.0213827	-0.114943	-0.0192264	-0.103588	-0.0801074	-0.0213827	-0.114943	0.0499811
-0.0305117	-0.02327	0.0337816	-0.0414109	-0.0359584	0.0410018	0.0138344	-4.39e-05	-0.0364433	0.00284765	-0.0388875		-0.115368	-0.0855232	-0.289724	-0.289963	-0.276536	-0.147057	-0.186662	-0.109803	-0.0849917	-0.00206173	-0.118134	-0.00791514	-0.109803	-0.0849917	-0.00206173	-0.118134	0.0620905
-0.0212856	-0.020443	0.0430977	-0.0551335	-0.0371813	0.0306985	0.0118761	0.000765242	-0.0282309	0.00449996	-0.0323447		-0.138241	-0.0520093	-0.293522	-0.295863	-0.28382	-0.141679	-0.177894	-0.10913	-0.0960012	-0.00360658	-0.125028	-0.010309	-0.10913	-0.0960012	-0.00360658	-0.125028	0.0595276
-0.0254667	-0.0191365	0.0401883	-0.0608281	-0.0305792	0.0264846	0.00193739	0.00497376	-0.0296231	0.00755741	-0.0193084		-0.135438	-0.0562389	-0.286977	-0.294467	-0.276978	-0.135538	-0.157098	-0.0964749	-0.0909936	-0.00292302	-0.135394	-0.0105894	-0.0964749	-0.0909936	-0.00292302	-0.135394	0.0592275
-0.0231941	-0.0161757	0.0309328	-0.0559743	-0.0261688	0.0244992	0.00279645	0.000482117	-0.0271821	0.00101589	-0.016292		-0.136458	-0.0477363	-0.293379	-0.294275	-0.281672	-0.132198	-0.167198	-0.105021	-0.0876878	0.00332818	-0.119536	-0.00491959	-0.105021	-0.0876878	0.00332818	-0.119536	0.0652974
-0.0235848	-0.00973582	0.0397112	-0.0594939	-0.0229917	0.0156174	0.0097614	-0.0101159	-0.0227532	0.00614211	-0.0159328		-0.136242	-0.0623227	-0.28546	-0.29309	-0.295161	-0.120714	-0.172937	-0.100597	-0.0883845	0.0118009	-0.107839	-0.00648194	-0.100597	-0.0883845	0.0118009	-0.107839	0.0636248
-0.0331165	-0.0137087	0.042821	-0.0483966	0.000825665	0.0139276	0.015163	-0.0033008	-0.0174389	0.00781474	-0.0180643		-0.141247	-0.0647848	-0.282396	-0.287936	-0.285801	-0.127813	-0.17925	-0.0972937	-0.100341	-0.0138088	-0.121432	-0.0139724	-0.0972937	-0.100341	-0.0138088	-0.121432	0.0556058
-0.0304053	-0.014334	0.0338054	-0.0437936	0.00776391	0.0165232	0.0101723	-0.00646267	-0.0230717	0.00367719	-0.018741		-0.143423	-0.0737338	-0.277342	-0.278786	-0.292195	-0.142994	-0.180855	-0.0942772	-0.102816	-0.0155587	-0.119124	-0.0391085	-0.0942772	-0.102816	-0.0155587	-0.119124	0.028696
-0.0129473	-0.0190781	0.0370284	-0.0387712	0.0229684	0.0242636	0.0246411	-0.00363324	-0.0219629	0.00702922	-0.0191418		-0.166343	-0.0781742	-0.286569	-0.280961	-0.291948	-0.141811	-0.172602	-0.100993	-0.112719	-0.0134055	-0.122948	-0.0258758	-0.100993	-0.112719	-0.0134055	-0.122948	0.0428624
-0.0176042	-0.0198639	0.0316391	-0.0487584	0.0147946	0.0247889	0.0267025	-0.011442	-0.0227656	0.00716126	-0.0256248		-0.131824	-0.0819511	-0.284391	-0.234707	-0.308081	-0.141898	-0.164021	-0.0988262	-0.108934	-0.0113855	-0.117984	-0.0294824	-0.0988262	-0.108934	-0.0113855	-0.117984	0.0390013
-0.0130483	-0.0103805	0.0300341	-0.0428808	0.00828711	0.0288677	0.030265	-0.000332553	-0.0260547	0.00440854	-0.0313115		-0.134769	-0.0811262	-0.287147	-0.228682	-0.311853	-0.130017	-0.164	-0.0953434	-0.101564	-0.0093451	-0.117412	-0.0414992	-0.0953434	-0.101564	-0.0093451	-0.117412	0.0261366
-0.0184361	-0.0138109	0.0263657	-0.0409689	0.02155	0.0235819	0.0373793	0.00383761	-0.0326164	0.00782828	-0.0344137		-0.120698	-0.0784099	-0.282066	-0.223228	-0.304433	-0.133392	-0.162264	-0.0944677	-0.0922745	-0.0267589	-0.11402	-0.0366862	-0.0944677	-0.0922745	-0.0267589	-0.11402	0.0312892
-0.0212058	-0.0175113	0.0203254	-0.0469842	0.0247859	0.0186321	0.0360845	0.00286585	-0.0253658	0.00771655	-0.0352908		-0.137512	-0.0865155	-0.275078	-0.216986	-0.297825	-0.134041	-0.150182	-0.0965062	-0.0876552	-0.0246569	-0.110872	-0.0299423	-0.0965062	-0.0876552	-0.0246569	-0.110872	0.038509
-0.0270429	-0.0277222	0.0305876	-0.0558099	0.0417974	0.00137251	0.0282569	0.0144429	-0.0246294	0.00852578	-0.0301819		-0.126818	-0.0906024	-0.279315	-0.184235	-0.296616	-0.132916	-0.132907	-0.0985419	-0.0847921	-0.0160167	-0.125122	-0.0330922	-0.0985419	-0.0847921	-0.0160167	-0.125122	0.0351368
-0.0156186	-0.0166817	0.0360323	-0.05169	0.0469959	0.0100998	0.0340623	0.0169874	-0.0262471	0.00649086	-0.0254192		-0.119374	-0.0801092	-0.266234	-0.161211	-0.306249	-0.139567	-0.123163	-0.10263	-0.0856521	-0.0087128	-0.120392	-0.0347585	-0.10263	-0.0856521	-0.0087128	-0.120392	0.033353
-0.017466	-0.0141418	0.0306244	-0.0431995	0.0311736	0.012145	0.0205859	0.00415544	-0.0278978	0.0100291	-0.0253594		-0.119104	-0.0795386	-0.26214	-0.148859	-0.30289	-0.128393	-0.116886	-0.0972084	-0.0810436	-0.0366637	-0.125018	-0.0303644	-0.0972084	-0.0810436	-0.0366637	-0.125018	0.0380571
-0.0108793	-0.014986	0.0452745	-0.0244935	0.047954	0.0221528	0.0237304	0.00749814	-0.0299292	0.00158472	-0.0263926		-0.124089	-0.0532372	-0.260302	-0.137588	-0.307019	-0.13155	-0.0851664	-0.107341	-0.086367	-0.0391724	-0.12174	-0.0453988	-0.107341	-0.086367	-0.0391724	-0.12174	0.0219618
-0.00270848	-0.0158862	0.044086	-0.0275978	0.0465861	0.030996	0.02624	0.00148858	-0.0312924	0.00453043	-0.0240789		-0.135512	-0.0756501	-0.258755	-0.138298	-0.312077	-0.145267	-0.0613252	-0.106588	-0.0912694	-0.0178862	-0.11894	-0.0423591	-0.106588	-0.0912694	-0.0178862	-0.11894	0.025216
-0.000659124	-0.0149933	0.0430134	-0.0223308	0.0529465	0.0378152	0.0257883	0.00324213	-0.0308829	0.00334876	-0.028394		-0.146942	-0.0922025	-0.268889	-0.134115	-0.304163	-0.132491	-0.0784624	-0.104154	-0.081294	-0.0266427	-0.113515	-0.0418867	-0.104154	-0.081294	-0.0266427	-0.113515	0.0257218
0.00278836	-0.0118354	0.0300921	-0.0162661	0.0632257	0.0295649	0.03061	0.014463	-0.0287522	0.00250568	-0.0215804		-0.124393	-0.0987887	-0.260441	-0.150066	-0.29686	-0.137915	-0.0754226	-0.0998213	-0.0959323	-0.0133918	-0.111742	-0.0440695	-0.0998213	-0.0959323	-0.0133918	-0.111742	0.0233849
-0.00065115	-0.0137477	0.0380773	-0.0199214	0.0639422	0.0249511	0.0341565	0.0268365	-0.030194	5.77e-05	-0.0270927		-0.137275	-0.108569	-0.26267	-0.171669	-0.286126	-0.128904	-0.0782458	-0.101834	-0.0922745	-0.0206957	-0.119415	-0.0454492	-0.101834	-0.0922745	-0.0206957	-0.119415	0.0219079
-0.00130769	-0.0131175	0.0436617	-0.0149566	0.0753876	0.0303953	0.0319777	0.0144027	-0.030647	0.00234315	-0.0253594		-0.145328	-0.108476	-0.252284	-0.177908	-0.280207	-0.114177	-0.0820031	-0.0902826	-0.0888019	-0.0246843	-0.116816	-0.0570597	-0.0902826	-0.0888019	-0.0246843	-0.116816	0.00947812
0.00718212	-0.0094828	0.0576081	-0.0249396	0.0770287	0.0192887	0.0321076	0.0109669	-0.0307112	0.00436114	-0.0217912		-0.149698	-0.116829	-0.239372	-0.185992	-0.280597	-0.124456	-0.0569739	-0.094226	-0.0948691	-0.0396953	-0.114492	-0.0597906	-0.094226	-0.0948691	-0.0396953	-0.114492	0.00655446
-0.000100934	-0.00811065	0.0632479	-0.0311564	0.0831979	0.0301771	0.0375785	0.0116153	-0.0271593	0.000629897	-0.0216455		-0.141693	-0.111967	-0.240419	-0.193381	-0.261878	-0.127228	-0.0821172	-0.102457	-0.0972967	-0.0540262	-0.1187	-0.0480478	-0.102457	-0.0972967	-0.0540262	-0.1187	0.0191258
-0.00228319	-0.0105192	0.0697994	-0.0302724	0.124514	0.022147	0.0483603	0.00997503	-0.0301981	-0.00103257	-0.0214529		-0.141369	-0.101369	-0.237759	-0.208745	-0.253415	-0.133455	-0.073219	-0.107592	-0.0969447	-0.0286763	-0.122897	-0.038595	-0.107592	-0.0969447	-0.0286763	-0.122897	0.0292457
0.00109785	-0.0129886	0.0711672	-0.0371307	0.132253	0.022624	0.0396719	0.000273883	-0.0301133	-0.0030641	-0.0185406		-0.156967	-0.107173	-0.242627	-0.211819	-0.243029	-0.132388	-0.0761796	-0.107341	-0.0829669	-0.0376378	-0.122897	-0.0325441	-0.107341	-0.0829669	-0.0376378	-0.122897	0.0357236
0.0013477	-0.0139545	0.0796874	-0.0330087	0.115647	0.0206058	0.039816	-0.00451732	-0.0283715	-0.00395459	-0.0170051		-0.155933	-0.101933	-0.243909	-0.226035	-0.252314	-0.129914	-0.0806241	-0.115242	-0.0898324	-0.0551986	-0.135631	-0.0324496	-0.115242	-0.0898324	-0.0551986	-0.135631	0.0358248
-0.00349792	-0.0119619	0.0605387	-0.0375007	0.0935989	0.0221798	0.0390423	-0.0105397	-0.0336672	-0.00945665	-0.0202089		-0.14351	-0.118076	-0.251627	-0.23228	-0.248422	-0.146942	-0.0729208	-0.107543	-0.0970499	-0.0463806	-0.13323	-0.0366295	-0.107543	-0.0970499	-0.0463806	-0.13323	0.0313499
-0.00577055	-0.0144118	0.0670876	-0.0258689	0.0721265	0.0349801	0.046845	-0.0186371	-0.0358579	-0.0110954	-0.0262937		-0.154035	-0.124247	-0.253722	-0.22766	-0.237276	-0.146816	-0.0441996	-0.105854	-0.095261	-0.0409087	-0.129437	-0.0400786	-0.105854	-0.095261	-0.0409087	-0.129437	0.0276574
-0.0123439	-0.0164044	0.076401	-0.0236136	0.0639969	0.0380122	0.0481718	-0.0278888	-0.0409364	-0.0134791	-0.0235376		-0.136492	-0.117915	-0.251762	-0.208276	-0.24786	-0.14087	-0.0220262	-0.104097	-0.101013	-0.0414829	-0.128015	-0.0438049	-0.104097	-0.101013	-0.0414829	-0.128015	0.0236681
-0.0116794	0.00831622	0.0775685	-0.0271147	0.049013	0.0334004	0.0468005	-0.0253645	-0.0343085	-0.00916546	-0.0283341		-0.153474	-0.112501	-0.257972	-0.19191	-0.236918	-0.131366	-0.0341064	-0.10623	-0.0851296	-0.0462815	-0.127095	-0.0485109	-0.10623	-0.0851296	-0.0462815	-0.127095	0.0186301
-0.0124476	0.00407326	0.0565909	-0.0278137	0.0477523	0.0363339	0.0341209	-0.0327787	-0.0343147	-0.00900294	-0.0283341		-0.149705	-0.103539	-0.260167	-0.211652	-0.244221	-0.14118	-0.0241902	-0.0945985	-0.0801328	-0.0596896	-0.125135	-0.0332528	-0.0945985	-0.0801328	-0.0596896	-0.125135	0.0349649
-0.00342084	-0.00197247	0.0497257	-0.0202462	0.0663734	0.0368206	0.0289275	-0.0104885	-0.0390084	-0.00865081	-0.0436372		-0.160426	-0.100854	-0.265421	-0.214321	-0.232909	-0.132026	-0.00988549	-0.109053	-0.0821069	-0.0519551	-0.11215	-0.0288335	-0.109053	-0.0821069	-0.0519551	-0.11215	0.039696
-0.00232306	-0.00158321	0.0477175	-0.00527775	0.061301	0.0370639	0.0313481	-0.0335988	-0.0487185	-0.0124972	-0.0311735		-0.170741	-0.100153	-0.264326	-0.224718	-0.231707	-0.148268	-0.0118492	-0.117514	-0.0779157	-0.0594093	-0.128824	-0.00996256	-0.117514	-0.0779157	-0.0594093	-0.128824	0.0598986
-0.00154957	-0.0119425	0.0803515	-0.00906868	0.0837106	0.0494819	0.0343041	-0.0302397	-0.0340272	-0.00836301	-0.0268506		-0.161858	-0.10055	-0.27118	-0.229659	-0.223556	-0.136216	-0.00967351	-0.105263	-0.0699361	-0.0669969	-0.12565	-0.00903649	-0.105263	-0.0699361	-0.0669969	-0.12565	0.06089
-0.00468341	-0.0147962	0.0761375	-0.0168356	0.104977	0.0466178	0.0256406	-0.0197403	-0.0332783	-0.00797702	-0.0247764		-0.161601	-0.109468	-0.267825	-0.242364	-0.242928	-0.134769	-0.0137779	-0.10737	-0.0876769	-0.0834229	-0.127727	-0.0173112	-0.10737	-0.0876769	-0.0834229	-0.127727	0.0520313
-0.0100367	-0.00772139	0.0635298	-0.0235684	0.108043	0.0498971	0.0279208	-0.0311439	-0.0259595	-0.0100492	-0.020542		-0.168201	-0.103074	-0.265734	-0.247487	-0.237149	-0.112461	-0.0268317	-0.110221	-0.083014	-0.0746494	-0.121145	-0.0397384	-0.110221	-0.083014	-0.0746494	-0.121145	0.0280216
-0.00319756	0.00456957	0.0596795	-0.0289608	0.0973685	0.0544568	0.0178148	-0.0379827	-0.0305436	-0.012057	-0.0220125		-0.172227	-0.10713	-0.256947	-0.257875	-0.260851	-0.121322	-0.0306752	-0.115163	-0.0884862	-0.0463738	-0.118255	-0.0406424	-0.115163	-0.0884862	-0.0463738	-0.118255	0.0270538
-0.00566423	0.00799508	0.0586201	-0.0513467	0.105345	0.0487152	0.0213489	-0.0357488	-0.0253286	-0.00556288	-0.0271916		-0.167944	-0.100128	-0.249906	-0.249995	-0.254988	-0.120668	-0.0318632	-0.1099	-0.0846833	-0.068986	-0.111541	-0.0616585	-0.1099	-0.0846833	-0.068986	-0.111541	0.00455477
0.00125467	0.00589549	0.0491143	-0.0549279	0.0965427	0.0421702	0.0118939	-0.0280277	-0.0247101	-0.00890475	-0.0259606		-0.169309	-0.10633	-0.251905	-0.237567	-0.250819	-0.113827	-0.0373302	-0.0995995	-0.0779084	-0.0558855	-0.118402	-0.0480415	-0.0995995	-0.0779084	-0.0558855	-0.118402	0.0191326
-0.00665302	0.0103623	0.0411871	-0.0661979	0.0916658	0.0465947	0.0282712	-0.0271929	-0.020157	-0.0101778	-0.0274675		-0.160318	-0.109933	-0.256438	-0.244944	-0.248919	-0.120307	-0.0365895	-0.101919	-0.0846542	-0.0396577	-0.110959	-0.0440128	-0.101919	-0.0846542	-0.0396577	-0.110959	0.0234456
-0.00404282	0.011226	0.0416298	-0.0679289	0.0800607	0.0538407	0.0207993	-0.0263143	-0.00855826	-0.00449633	-0.0240971		-0.168606	-0.125276	-0.235878	-0.243366	-0.247168	-0.143614	-0.0533913	-0.0992669	-0.0876007	-0.0422895	-0.113435	-0.0542878	-0.0992669	-0.0876007	-0.0422895	-0.113435	0.0124456
0.0075064	0.00678593	0.0440254	-0.0807408	0.0800187	0.040432	0.0114155	-0.0186827	0.0252058	-0.00469948	-0.0222155		-0.1656	-0.123261	-0.239172	-0.223552	-0.229696	-0.126654	-0.0612949	-0.10304	-0.0879709	-0.0774144	-0.113157	-0.048262	-0.10304	-0.0879709	-0.0774144	-0.113157	0.0188965
-0.0097656	0.0018569	0.0334259	-0.076732	0.0786907	0.0369616	0.01199	-0.011232	0.0374893	-0.00180455	-0.0170259		-0.174092	-0.105629	-0.235469	-0.235468	-0.205529	-0.130046	-0.0718633	-0.108919	-0.0800748	-0.0859077	-0.111217	-0.0572644	-0.108919	-0.0800748	-0.0859077	-0.111217	0.00925892
0.0023551	-0.00225225	0.0290564	-0.0818099	0.0797876	0.044254	0.0108535	-0.00962454	0.0482006	-0.00679196	-0.020948		-0.180415	-0.0973065	-0.229163	-0.215264	-0.202921	-0.122218	-0.0600347	-0.107833	-0.0858154	-0.066139	-0.124048	-0.0602662	-0.107833	-0.0858154	-0.066139	-0.124048	0.00604526
0.00229131	-0.0078479	0.0291592	-0.0731692	0.0544951	0.0557855	0.0109904	-0.0119535	0.0478862	-0.00228873	-0.0133979		-0.165249	-0.112395	-0.237055	-0.223011	-0.182723	-0.131883	-0.0749847	-0.109937	-0.0838668	-0.0626357	-0.125577	-0.0524703	-0.109937	-0.0838668	-0.0626357	-0.125577	0.0143913
-9.03e-05	-0.00485058	0.0315574	-0.0755931	0.0425707	0.0559516	0.00967959	-0.0157218	0.0383085	-0.00482476	-0.0179056		-0.153164	-0.103347	-0.244217	-0.219038	-0.179773	-0.140331	-0.0742416	-0.118933	-0.0877459	-0.0759242	-0.114053	-0.0457484	-0.118933	-0.0877459	-0.0759242	-0.114053	0.0215875
0.00054763	-0.00408665	0.034169	-0.0716582	0.0134435	0.0505692	-0.000134663	-0.0314928	0.0114805	-0.0107602	-0.0276392		-0.14449	-0.110863	-0.236343	-0.212366	-0.193204	-0.133972	-0.0701838	-0.118347	-0.0840954	-0.0783782	-0.116211	-0.0632177	-0.118347	-0.0840954	-0.0783782	-0.116211	0.00288555
-0.00480036	-0.00632248	0.0330674	-0.0756301	0.0123446	0.0411157	0.00327845	-0.0401856	0.0006347	-0.0121924	-0.0211094		-0.161446	-0.106386	-0.251714	-0.216848	-0.188889	-0.142535	-0.0682108	-0.114543	-0.0950832	-0.0804768	-0.107404	-0.0553524	-0.114543	-0.0950832	-0.0804768	-0.107404	0.0113058
0.00601258	-0.00387742	0.0339503	-0.0821326	0.00327149	0.0420775	0.00780495	-0.0429347	-0.0114295	-0.0178943	-0.0203806		-0.151691	-0.10659	-0.241497	-0.218404	-0.194143	-0.139016	-0.085404	-0.113761	-0.0985341	-0.075644	-0.113813	-0.0557178	-0.113761	-0.0985341	-0.075644	-0.113813	0.0109147
0.00460913	-0.000276747	0.0434798	-0.0771596	-0.0168225	0.0362045	0.01215	-0.0324225	-0.0179271	-0.0215476	-0.0217106		-0.13639	-0.100891	-0.235387	-0.214343	-0.192915	-0.134959	-0.111551	-0.122322	-0.106096	-0.0948589	-0.102845	-0.0451877	-0.122322	-0.106096	-0.0948589	-0.102845	0.0221878
0.00264483	0.00502452	0.0314045	-0.0669442	-0.0273875	0.0357217	0.0167655	-0.0340829	-0.0184297	-0.0119927	-0.015493		-0.129	-0.0931699	-0.219489	-0.212743	-0.192811	-0.139074	-0.118637	-0.124949	-0.10405	-0.0981435	-0.0929238	-0.0558375	-0.124949	-0.10405	-0.0981435	-0.0929238	0.0107865
0.00457457	0.00669348	0.0272749	-0.0710661	-0.0256056	0.0343544	0.014384	-0.0324353	-0.0298692	-0.0144915	-0.00661042		-0.156062	-0.0915637	-0.183479	-0.202393	-0.199214	-0.144767	-0.110929	-0.123291	-0.0912585	-0.0654144	-0.0975331	-0.0444601	-0.123291	-0.0912585	-0.0654144	-0.0975331	0.0229667
0.00830647	0.00461336	0.0339898	-0.0684573	-0.0340673	0.0342501	0.0231631	-0.0282286	-0.0320061	-0.0128154	-0.0115215		-0.154231	-0.0921404	-0.185882	-0.193636	-0.211682	-0.144199	-0.0956742	-0.135116	-0.0947239	-0.0673694	-0.0869198	-0.0419213	-0.135116	-0.0947239	-0.0673694	-0.0869198	0.0256847
0.0143163	0.00446982	0.0530252	-0.0741046	-0.047948	0.0290724	0.0236931	-0.0231853	-0.0385243	-0.00779079	-0.0165939		-0.164452	-0.0972693	-0.156621	-0.197172	-0.215993	-0.145955	-0.0940343	-0.136907	-0.0875862	-0.0763959	-0.0765172	-0.0439467	-0.136907	-0.0875862	-0.0763959	-0.0765172	0.0235164
0.0100129	-0.00307214	0.0436142	-0.0590128	-0.0573593	0.0286669	0.0294948	-0.0236219	-0.0383692	-0.00678857	-0.0179602		-0.152765	-0.0554326	-0.166391	-0.216669	-0.206877	-0.13842	-0.0962566	-0.129094	-0.0848719	-0.100926	-0.0844077	-0.0483817	-0.129094	-0.0848719	-0.100926	-0.0844077	0.0187684
0.00839419	0.00560112	0.0474593	-0.0584763	-0.0413543	0.0249492	0.0321805	-0.0226118	-0.0436856	-0.00588793	-0.0195192		-0.145213	-0.0282754	-0.169711	-0.217033	-0.196826	-0.130861	-0.0931981	-0.12958	-0.0858553	-0.0655375	-0.0892244	-0.0505331	-0.12958	-0.0858553	-0.0655375	-0.0892244	0.0164652
0.00703061	-0.000157536	0.0489693	-0.0562334	-0.043838	0.0359515	0.0350476	-0.0106018	-0.0381168	-0.0115728	-0.0187957		-0.146341	-0.0377454	-0.16404	-0.19572	-0.200435	-0.130798	-0.0963777	-0.126569	-0.0906634	-0.0819601	-0.0904419	-0.0638886	-0.126569	-0.0906634	-0.0819601	-0.0904419	0.00216728
0.00254914	0.0049491	0.0358478	-0.0490729	-0.0390219	0.0310462	0.0382615	-0.0135408	-0.0381541	-0.0112647	-0.0237848		-0.139937	-0.0148053	-0.167269	-0.185046	-0.196725	-0.133254	-0.0843395	-0.126308	-0.089934	-0.105273	-0.0938102	-0.0481297	-0.126308	-0.089934	-0.105273	-0.0938102	0.0190382
0.00194576	0.00197124	0.0318077	-0.0300155	-0.0289508	0.0280836	0.0313837	-0.00974875	-0.0346064	-0.00962933	-0.0229182		-0.153481	-0.0319406	-0.164465	-0.183314	-0.201491	-0.137754	-0.0747541	-0.123598	-0.0839539	-0.0951324	-0.0817118	-0.0530026	-0.123598	-0.0839539	-0.0951324	-0.0817118	0.0138215
0.00689239	0.00180581	0.0324429	-0.0398485	-0.0230379	0.0281937	0.0317448	-0.00423055	-0.0380817	-0.00596242	-0.0148215		-0.155758	-0.0489767	-0.181497	-0.168651	-0.198967	-0.141243	-0.0557277	-0.139739	-0.0787067	-0.0665936	-0.0876389	-0.0452066	-0.139739	-0.0787067	-0.0665936	-0.0876389	0.0221675
0.00789447	-0.00140074	0.030013	-0.0468465	-0.0104621	0.0383849	0.0408244	-0.0154715	-0.0426947	-0.021314	-0.0246228		-0.152434	-0.0494976	-0.180041	-0.160243	-0.187379	-0.13295	-0.0780129	-0.137871	-0.0696748	-0.0973915	-0.102811	-0.0593433	-0.137871	-0.0696748	-0.0973915	-0.102811	0.0070333
0.00645115	0.00646479	0.0394583	-0.0500926	0.0072449	0.0364344	0.046692	-0.0105214	-0.0491426	-0.0173762	-0.0231654		-0.152265	-0.0586203	-0.174296	-0.147712	-0.177954	-0.146983	-0.071854	-0.134681	-0.0631577	-0.127048	-0.0997909	-0.0450428	-0.134681	-0.0631577	-0.127048	-0.0997909	0.0223429
-0.00178614	0.00606337	0.0389971	-0.0545867	0.010838	0.0419037	0.0546565	-0.015667	-0.0478766	-0.0146133	-0.0205862		-0.155177	-0.0579815	-0.173427	-0.141557	-0.180449	-0.134873	-0.0748915	-0.146252	-0.0732673	-0.110437	-0.109655	-0.0490904	-0.146252	-0.0732673	-0.110437	-0.109655	0.0180097
0.00762335	0.0095205	0.0469454	-0.0549875	0.00956886	0.041977	0.0496551	-0.0234977	-0.0566827	-0.0197497	-0.0209428		-0.162175	-0.062515	-0.166026	-0.150606	-0.184858	-0.120307	-0.0532469	-0.143418	-0.066819	-0.0947154	-0.115629	-0.0760913	-0.143418	-0.066819	-0.0947154	-0.115629	-0.0108964
0.0053773	0.0111676	0.0356897	-0.0546771	0.0186672	0.045293	0.0569598	-0.0342473	-0.0532757	-0.018287	-0.0243964		-0.153488	-0.0702857	-0.178094	-0.15386	-0.178669	-0.121477	-0.0502699	-0.136188	-0.0640068	-0.112341	-0.128396	-0.0731997	-0.136188	-0.0640068	-0.112341	-0.128396	-0.00780081
0.00649634	0.00244809	0.0474461	-0.0496033	0.0334409	0.0414614	0.0449276	-0.03247	-0.045386	-0.0174507	-0.0230769		-0.148975	-0.0805929	-0.175682	-0.16438	-0.171447	-0.105396	-0.0532609	-0.139031	-0.0667319	-0.133665	-0.127329	-0.0819689	-0.139031	-0.0667319	-0.133665	-0.127329	-0.0171889
0.00136365	0.000192801	0.0519315	-0.0420605	0.0501267	0.0598797	0.0320151	-0.0360812	-0.0476656	-0.0162724	-0.0238941		-0.160642	-0.073554	-0.181545	-0.175327	-0.170349	-0.0965059	-0.0183202	-0.129535	-0.0631359	-0.0930851	-0.133186	-0.0742927	-0.129535	-0.0631359	-0.0930851	-0.133186	-0.00897094
0.00961423	0.0102747	0.0559215	-0.0566939	0.0311106	0.044592	0.0425194	-0.0379462	-0.0406633	-0.0139971	-0.0221061		-0.147624	-0.0694981	-0.176091	-0.178077	-0.163195	-0.0843387	-0.0202186	-0.127488	-0.0685717	-0.0995892	-0.133628	-0.0696907	-0.127488	-0.0685717	-0.0995892	-0.133628	-0.00404423
0.0139123	0.00453064	0.0407944	-0.0664611	0.00838377	0.0414324	0.0226402	-0.030353	-0.0333652	-0.0154293	-0.016128		-0.141545	-0.087669	-0.177899	-0.176116	-0.16481	-0.108398	-0.0141762	-0.13221	-0.0614413	-0.11109	-0.130042	-0.0605182	-0.13221	-0.0614413	-0.11109	-0.130042	0.00577549
0.00416523	0.00245296	0.0412292	-0.0717877	0.0175325	0.0414826	0.0243636	-0.0353707	-0.0369294	-0.0127037	-0.000697372		-0.118171	-0.0832286	-0.185187	-0.171879	-0.160138	-0.0862212	-0.0133935	-0.133197	-0.0518433	-0.117065	-0.12742	-0.052738	-0.133197	-0.0518433	-0.117065	-0.12742	0.0141047
0.0093059	0.00225103	0.0423862	-0.0673163	0.020533	0.0422416	0.0143662	-0.0300662	-0.0334686	-0.0124735	0.0112406		-0.120988	-0.0853124	-0.158112	-0.180127	-0.16943	-0.0831163	-0.0133726	-0.124809	-0.0596088	-0.127345	-0.129714	-0.0516576	-0.124809	-0.0596088	-0.127345	-0.129714	0.0152614
0.0166554	0.00131436	0.0323243	-0.0662802	0.0316569	0.0475101	0.00758797	-0.00427439	-0.0245094	-0.0116067	0.0221454		-0.134573	-0.0840907	-0.148633	-0.182025	-0.174095	-0.0877938	-0.00949182	-0.117909	-0.0520937	-0.136372	-0.133695	-0.0563194	-0.117909	-0.0520937	-0.136372	-0.133695	0.0102706
0.0191407	0.00237267	0.0452403	-0.0675301	0.0497821	0.0380527	0.00211347	-0.00377207	-0.0195944	-0.0123516	0.0175154		-0.14574	-0.0816968	-0.143209	-0.185112	-0.19937	-0.0944283	-0.00827589	-0.128824	-0.0583133	-0.139181	-0.134845	-0.0465831	-0.128824	-0.0583133	-0.139181	-0.134845	0.0206939
0.00822141	-0.00507927	0.0641333	-0.0737572	0.0338716	0.0369732	0.00477424	-0.0085103	-0.0169734	-0.0137804	0.0124326		-0.122076	-0.0853558	-0.14337	-0.177556	-0.205009	-0.0988934	-0.0141855	-0.131627	-0.0637854	-0.133972	-0.132501	-0.0423119	-0.131627	-0.0637854	-0.133972	-0.132501	0.0252665
0.00804067	0.00461579	0.053128	-0.0615641	0.0491181	0.0321644	0.0240008	-0.00609369	-0.0249273	-0.0166009	0.0109882		-0.133094	-0.0771013	-0.121732	-0.170408	-0.226227	-0.10756	-0.0132002	-0.131576	-0.0545358	-0.145244	-0.134762	-0.0330103	-0.131576	-0.0545358	-0.145244	-0.134762	0.0352245
0.0145795	2.25e-05	0.0436775	-0.0507978	0.0637867	0.0287769	0.0646308	-0.00297566	-0.0251217	-0.0141833	0.00944486		-0.151387	-0.0643817	-0.0847829	-0.183204	-0.227884	-0.103623	0.0138462	-0.126655	-0.0605413	-0.141885	-0.136782	-0.0310794	-0.126655	-0.0605413	-0.141885	-0.136782	0.0372916
0.0145662	0.00611202	0.0328882	-0.0391618	0.0556676	0.0261447	0.087299	-0.00178654	-0.0265243	-0.0118945	0.00535361		-0.133985	-0.0629987	-0.0913713	-0.179731	-0.257544	-0.102239	0.040322	-0.13422	-0.0738805	-0.142486	-0.141836	-0.0565305	-0.13422	-0.0738805	-0.142486	-0.141836	0.0100446
0.0127374	0.00727008	0.0324376	-0.0196068	0.0632425	0.0203528	0.0856804	-0.0152122	-0.0330942	-0.0157882	-0.00589992		-0.1153	-0.0715322	-0.0948306	-0.189562	-0.269785	-0.101092	0.0505736	-0.131232	-0.0706873	-0.132503	-0.134417	-0.0442239	-0.131232	-0.0706873	-0.132503	-0.134417	0.0232196
0.015765	0.00365237	0.0331412	-0.0373136	0.0473909	0.0261698	0.0800992	-0.0132084	-0.0335431	-0.00995437	-0.00644906		-0.109011	-0.0667135	-0.0953869	-0.184794	-0.268691	-0.0955532	0.0411396	-0.1325	-0.0745192	-0.126812	-0.126222	-0.05631	-0.1325	-0.0745192	-0.126812	-0.126222	0.0102807
0.0145609	0.0113598	0.0385938	-0.0230688	0.0315498	0.0239295	0.071096	-0.00237105	-0.0248466	-0.0125412	-0.00623825		-0.125764	-0.0558543	-0.0994547	-0.18503	-0.260137	-0.0969536	0.0351834	-0.131408	-0.077912	-0.161773	-0.126159	-0.0547193	-0.131408	-0.077912	-0.161773	-0.126159	0.0119836
0.00916768	0.00418761	0.0458965	0.00918702	0.0466387	0.0249936	0.0629181	-0.00556397	-0.0387167	-0.00964964	-0.00884343		-0.100695	-0.067929	-0.112466	-0.187692	-0.275711	-0.0981703	0.0322996	-0.141405	-0.0683213	-0.155631	-0.118238	-0.0605025	-0.141405	-0.0683213	-0.155631	-0.118238	0.00579235
0.0139522	0.0114084	0.048806	0.0179859	0.0477922	0.0308221	0.0469641	-0.00581239	-0.0282619	-0.0119351	-0.00610032		-0.116388	-0.0609459	-0.120246	-0.202078	-0.288232	-0.0837935	0.0673404	-0.130936	-0.0816206	-0.129338	-0.128758	-0.0634161	-0.130936	-0.0816206	-0.129338	-0.128758	0.00267311
0.0226732	0.0259741	0.0403411	0.0563743	0.0472186	0.0382169	0.0412442	-0.00434562	-0.0239426	-0.00702897	-0.00788568		-0.135924	-0.0600405	-0.133596	-0.198341	-0.278232	-0.076608	0.0545172	-0.124161	-0.0893498	-0.132421	-0.126132	-0.0592709	-0.124161	-0.0893498	-0.132421	-0.126132	0.00711086
0.0210385	0.0272684	0.0375423	0.0635944	0.0235063	0.045069	0.034201	-0.00436754	-0.0173727	-0.0108279	-0.00559802		-0.121252	-0.057597	-0.148881	-0.206466	-0.294225	-0.0710811	0.0580183	-0.131468	-0.0817766	-0.162515	-0.116472	-0.0780347	-0.131468	-0.0817766	-0.162515	-0.116472	-0.0129771
0.0272025	0.0266724	0.0350097	0.0555109	0.0232709	0.0510983	0.0288545	-0.0119736	-0.0240854	-0.0125141	-0.00328433		-0.107336	-0.050031	-0.14234	-0.209933	-0.302438	-0.0636316	0.0678809	-0.130373	-0.0883809	-0.183097	-0.126085	-0.0618065	-0.130373	-0.0883809	-0.183097	-0.126085	0.00439628
0.0332629	0.0163691	0.0301211	0.0680493	0.0183646	0.071108	0.034498	-0.00629827	-0.0262615	-0.0143323	-0.0128826		-0.110822	-0.0623289	-0.144235	-0.192357	-0.309257	-0.049932	0.0734784	-0.132824	-0.100145	-0.17296	-0.133614	-0.0802334	-0.132824	-0.100145	-0.17296	-0.133614	-0.0153308
0.0308015	0.0211108	0.0502106	0.0633004	0.00171028	0.0784178	0.0467614	0.00524227	-0.0295962	-0.00789914	-0.0129451		-0.113429	-0.0635817	-0.125548	-0.183009	-0.305865	-0.0581506	0.0829659	-0.135392	-0.100864	-0.155778	-0.124801	-0.0618916	-0.135392	-0.100864	-0.155778	-0.124801	0.00430523
0.0225403	0.00818241	0.0425864	0.077574	0.00804337	0.0800401	0.0551207	0.00936859	-0.0319213	-0.0119622	-0.0120316		-0.119043	-0.0549303	-0.118207	-0.182229	-0.312025	-0.0429932	0.0928099	-0.140947	-0.0943103	-0.191409	-0.131785	-0.0775906	-0.140947	-0.0943103	-0.191409	-0.131785	-0.0125016
0.0226865	0.000944564	0.0370706	0.0905339	-0.00250267	0.0766526	0.0537601	0.00988735	-0.0289983	-0.0115085	-0.0143791		-0.118266	-0.0499813	-0.106612	-0.161686	-0.302568	-0.0397965	0.104242	-0.13569	-0.0881197	-0.194382	-0.124182	-0.0512954	-0.13569	-0.0881197	-0.194382	-0.124182	0.0156492
0.0197547	0.00784181	0.037798	0.0890475	-0.00599491	0.0811273	0.0427667	0.0170988	-0.0272255	-0.00659558	-0.00522845		-0.115091	-0.0395315	-0.13337	-0.151735	-0.301009	-0.0317845	0.0759801	-0.133282	-0.0883011	-0.191382	-0.12356	-0.0386297	-0.133282	-0.0883011	-0.191382	-0.12356	0.0292086
0.0235371	-0.000585724	0.0525008	0.0757011	0.0475968	0.0749203	0.0438569	0.0225166	-0.0315386	-0.0134317	-0.0145717		-0.114584	-0.0220675	-0.111532	-0.10682	-0.31221	-0.0165641	0.0644986	-0.135915	-0.0797446	-0.170899	-0.131323	-0.0486463	-0.135915	-0.0797446	-0.170899	-0.131323	0.0184851
0.0307749	0.00570816	0.0621252	0.057357	0.0677391	0.0831358	0.0434176	0.0141087	-0.0328811	-0.00733709	-0.0119561		-0.109579	-0.035519	-0.120911	-0.079704	-0.313818	-0.0243924	0.0797956	-0.141695	-0.0921729	-0.141871	-0.135621	-0.0394801	-0.141695	-0.0921729	-0.141871	-0.135621	0.0282981
0.0343155	-0.00442239	0.0563774	0.030068	0.0566027	0.0784294	0.0525027	0.0105157	-0.0285908	-0.00199755	-0.012409		-0.117948	-0.0369144	-0.14553	-0.0407073	-0.317298	-0.0344877	0.0673381	-0.137754	-0.0995901	-0.108923	-0.120596	-0.056458	-0.137754	-0.0995901	-0.108923	-0.120596	0.0101222
0.0280744	-0.000488409	0.0662733	0.014491	0.0231239	0.0767762	0.0726861	0.00712186	-0.0265698	0.00190976	-0.0114382		-0.120407	-0.030998	-0.152718	0.0366197	-0.315508	-0.0244612	0.0735739	-0.142107	-0.0934321	-0.109385	-0.131226	-0.0796727	-0.142107	-0.0934321	-0.109385	-0.131226	-0.0147306
0.0319418	0.00138978	0.0574368	0.00449975	0.0139226	0.0638871	0.081764	0.00362755	-0.0304402	-0.00754024	-0.0155008		-0.109653	-0.0427998	-0.147434	0.0361105	-0.301967	-0.0334776	0.0599912	-0.142633	-0.0972749	-0.120004	-0.129564	-0.0936204	-0.142633	-0.0972749	-0.120004	-0.129564	-0.0296625
0.0273089	0.00375455	0.0552943	-0.0287964	0.00200235	0.0648778	0.0932661	-0.002024	-0.0314641	-0.00603352	-0.0215778		-0.133708	-0.0368338	-0.151588	0.0374935	-0.286549	-0.0376845	0.0397536	-0.137931	-0.10958	-0.168964	-0.1198	-0.0944141	-0.137931	-0.10958	-0.168964	-0.1198	-0.0305123
0.0181386	0.00667645	0.04684	-0.0294172	0.000823563	0.0480605	0.0893639	-0.00531738	-0.0353138	-0.0088912	-0.0225252		-0.128054	-0.0264831	-0.15012	0.0557833	-0.278333	-0.0261888	0.033441	-0.139972	-0.096952	-0.208775	-0.100697	-0.106982	-0.139972	-0.096952	-0.208775	-0.100697	-0.0439672
0.0154194	0.00290791	0.0460414	-0.0321494	-0.0013491	0.0480585	0.0869201	0.017223	-0.0177595	0.00159487	0.00227737		-0.11655	-0.0145387	-0.152853	0.0397534	-0.269558	-0.0160934	0.0441538	-0.132807	-0.0855723	-0.201635	-0.102226	-0.112202	-0.132807	-0.0855723	-0.201635	-0.102226	-0.0495548
0.0132053	0.0134496	0.0410685	-0.0306877	0.013641	0.0428731	0.0902639	0.022891	-0.0171513	0.00281718	-0.00134021		-0.104816	-0.0263219	-0.144474	0.0416581	-0.302032	-0.0169371	0.053879	-0.126399	-0.0821323	-0.218953	-0.0994464	-0.0999107	-0.126399	-0.0821323	-0.218953	-0.0994464	-0.0363967
0.0152599	0.000995654	0.0465949	-0.037513	0.0137398	0.0440261	0.0808711	0.0143114	-0.0259885	0.00264111	-0.00509312		-0.104499	-0.012765	-0.123296	0.0373646	-0.302575	-0.0265503	0.0583863	-0.130789	-0.0690616	-0.214589	-0.0980448	-0.108469	-0.130789	-0.0690616	-0.214589	-0.0980448	-0.0455588
0.00540388	0.00443819	0.0471009	-0.0328772	0.026137	0.0392231	0.079699	0.0122053	-0.0229124	-0.001984	0.000856364		-0.124332	-0.0215218	-0.136908	0.0463854	-0.291159	-0.0374491	0.0552114	-0.126569	-0.0644531	-0.205671	-0.0911678	-0.104525	-0.126569	-0.0644531	-0.205671	-0.0911678	-0.0413369
0.0017916	0.0031439	0.0443363	-0.0376179	0.0219388	0.0328557	0.0626531	0.0109778	-0.0177264	-0.0084612	-0.00464808		-0.111909	-0.0146875	-0.142975	0.0268981	-0.285749	-0.0361234	0.0408298	-0.12417	-0.0496261	-0.181169	-0.0966734	-0.113383	-0.12417	-0.0496261	-0.181169	-0.0966734	-0.0508194
0.00851912	0.00529457	0.0393265	-0.0411107	0.029604	0.0249241	0.0582795	0.00975766	-0.0260609	0.00272576	-0.0051764		-0.0940076	-0.0123929	-0.113357	0.0173021	-0.280152	-0.0432056	0.0188963	-0.120926	-0.0587742	-0.20536	-0.106762	-0.121582	-0.120926	-0.0587742	-0.20536	-0.106762	-0.0595971
0.0044523	0.000754798	0.0540346	-0.0410902	0.0344095	0.0238677	0.0394656	0.0117706	-0.0277323	0.00119873	-0.0113731		-0.116415	-0.010613	-0.122353	0.00685124	-0.276803	-0.0585007	0.0312257	-0.120036	-0.0600478	-0.210846	-0.111923	-0.132307	-0.120036	-0.0600478	-0.210846	-0.111923	-0.0710793
0.0023551	0.00320229	0.0565935	-0.0296619	0.0343948	0.0300593	0.0361681	0.011619	-0.0271904	-0.00141518	-0.00918957		-0.105715	-0.021466	-0.12181	0.0100604	-0.270857	-0.0568133	0.0480858	-0.119342	-0.0743414	-0.193774	-0.127092	-0.117298	-0.119342	-0.0743414	-0.193774	-0.127092	-0.055011
-0.0015283	0.00198341	0.0662469	-0.00933388	0.0303121	0.0334873	0.0320436	0.00324213	-0.0234689	-0.00745559	-0.018283		-0.120826	-0.0220427	-0.127138	-0.00688105	-0.264929	-0.0459088	0.0409602	-0.112433	-0.0746135	-0.153868	-0.11993	-0.129661	-0.112433	-0.0746135	-0.153868	-0.11993	-0.0682467
-0.0027138	-0.00190435	0.0652059	0.0212917	0.0547326	0.0176723	0.0330983	0.0112427	-0.0182022	-0.00584052	-0.012284		-0.121765	-0.0292987	-0.144574	-0.00628386	-0.268203	-0.0615253	0.0441491	-0.115399	-0.0683576	-0.152367	-0.125707	-0.134314	-0.115399	-0.0683576	-0.152367	-0.125707	-0.0732274
-0.000709627	-0.00117448	0.0650478	0.0319141	0.0412994	0.0238542	0.0340338	0.0193072	-0.0179436	-0.0105401	-0.0129425		-0.122859	-0.0352399	-0.143753	-0.0127618	-0.266595	-0.050833	0.0293692	-0.124409	-0.0644495	-0.194338	-0.127222	-0.130074	-0.124409	-0.0644495	-0.194338	-0.127222	-0.0686884
0.000693822	-0.00523984	0.0627076	0.0331888	0.0471051	0.0233694	0.0279386	0.0121889	-0.00391627	-0.00921625	-0.013882		-0.126683	-0.0409145	-0.142545	-0.0373002	-0.266176	-0.0606185	0.0326467	-0.128835	-0.0643551	-0.242912	-0.130858	-0.129488	-0.128835	-0.0643551	-0.242912	-0.130858	-0.0680612
0.0053268	-0.00404529	0.0826522	0.0259194	0.0377042	0.0325834	0.0271489	0.00715291	-0.0107324	-0.00697818	-0.0204041		-0.1168	-0.0178566	-0.141841	-0.0383971	-0.287354	-0.0744845	0.0190244	-0.13911	-0.066565	-0.251915	-0.134956	-0.130361	-0.13911	-0.066565	-0.251915	-0.134956	-0.0689953
0.00065661	0.00343098	0.073626	0.0179243	0.0496602	0.0383907	0.0233231	0.016222	0.00396312	-0.00758087	-0.0161437		-0.128392	-0.0165666	-0.133249	-0.0472701	-0.295934	-0.0664151	0.0183745	-0.126106	-0.0676101	-0.236326	-0.134541	-0.130868	-0.126106	-0.0676101	-0.236326	-0.134541	-0.0695382
-0.00102593	-0.0029359	0.0606863	0.0132987	0.0371937	0.0307121	0.0154155	0.0147315	0.00911813	-0.00675133	-0.0198263		-0.107322	-0.00410743	-0.14586	-0.0596666	-0.300788	-0.0727397	0.0325791	-0.136171	-0.0502612	-0.258009	-0.128186	-0.128222	-0.136171	-0.0502612	-0.258009	-0.128186	-0.0667056
0.00390474	-0.00488221	0.0631582	0.0132493	0.0401606	0.028381	0.0332121	0.0261406	0.0263518	0.00323703	-0.00988967		-0.0905557	-0.00592452	-0.139555	-0.0551248	-0.302698	-0.0722404	0.0449551	-0.135642	-0.0456491	-0.266731	-0.128125	-0.14726	-0.135642	-0.0456491	-0.266731	-0.128125	-0.0870869
0.0133514	0.0171817	0.0864814	-0.00574442	0.0454914	0.018748	0.0512452	0.0327547	0.0306484	0.0105302	-0.00964502		-0.103783	0.0198435	-0.163118	-0.0701426	-0.300076	-0.0676203	0.041843	-0.148769	-0.054202	-0.251501	-0.123131	-0.140006	-0.148769	-0.054202	-0.251501	-0.123131	-0.0793208
0.0142499	0.0105569	0.076994	0.00151469	0.0532848	0.0121779	0.0722059	0.0326597	0.0191882	0.00364333	-0.0123881		-0.118016	0.000171741	-0.161601	-0.0556623	-0.290899	-0.0501099	0.0168954	-0.148786	-0.0689418	-0.268761	-0.14001	-0.153484	-0.148786	-0.0689418	-0.268761	-0.14001	-0.0937503
0.0131202	0.0139046	0.0829737	0.00101307	0.0439092	0.00714501	0.0807022	0.0210151	0.013454	0.000226977	-0.0112794		-0.107545	-0.00238956	-0.166651	-0.0579127	-0.276049	-0.0612326	-0.00237324	-0.153281	-0.0621162	-0.278833	-0.139394	-0.141603	-0.153281	-0.0621162	-0.278833	-0.139394	-0.0810305
0.013503	0.0170503	0.0765302	0.00610123	0.0547095	-0.00821422	0.0923003	-0.00133354	-0.00726124	-0.00660573	-0.0187436		-0.113091	-0.0202504	-0.173774	-0.0547539	-0.284967	-0.0540241	-0.0130278	-0.151634	-0.0707489	-0.276246	-0.124466	-0.13862	-0.151634	-0.0707489	-0.276246	-0.124466	-0.0778371
0.00923945	0.00838191	0.0731753	0.000910282	0.0408099	-0.00540039	0.0972057	-0.00187422	-0.0150206	-0.0107027	-0.0196805		-0.12494	-0.0121572	-0.177842	-0.0668298	-0.263207	-0.059287	-0.0537198	-0.149363	-0.0781443	-0.269827	-0.114753	-0.141502	-0.149363	-0.0781443	-0.269827	-0.114753	-0.0809226
0.0109964	0.000951862	0.0726087	0.00167505	0.0408036	0.00229758	0.109869	-0.00195276	-0.00414175	-0.00583375	-0.0117869		-0.0988106	-0.00567646	-0.177516	-0.0684422	-0.263148	-0.0606357	-0.0541926	-0.149758	-0.0753284	-0.278358	-0.116047	-0.141889	-0.149758	-0.0753284	-0.278358	-0.116047	-0.0813374
0.0116716	0.00309524	0.0915545	-0.00521401	0.0358363	0.002089	0.117585	-0.00783628	-0.0111068	-0.0108753	-0.0166486		-0.109518	0.00474239	-0.168142	-0.0748604	-0.261534	-0.0639357	-0.0675376	-0.139787	-0.0869585	-0.279698	-0.122861	-0.132197	-0.139787	-0.0869585	-0.279698	-0.122861	-0.0709613
0.0193507	0.0140554	0.080138	0.00202043	0.0529738	0.00646715	0.117505	0.00130775	-0.0206597	-0.0128561	-0.0136426		-0.0921702	0.0255429	-0.16656	-0.0795217	-0.262729	-0.0702489	-0.0841508	-0.142886	-0.0907505	-0.273221	-0.130808	-0.134518	-0.142886	-0.0907505	-0.273221	-0.130808	-0.0734465
0.0226892	0.0110435	0.0855063	-0.0169034	0.0522258	0.0112837	0.125133	-0.00161301	-0.0271697	-0.0145355	-0.0163414		-0.0839963	0.0405882	-0.119224	-0.0802226	-0.248295	-0.0828867	-0.0934334	-0.138923	-0.0737318	-0.281547	-0.112465	-0.138815	-0.138923	-0.0737318	-0.281547	-0.112465	-0.0780462
0.0191247	0.0123889	0.0969043	-0.0263582	0.0594225	0.0061118	0.138401	0.00260282	-0.0253141	-0.01053	-0.0157507		-0.0822264	0.0375617	-0.0952044	-0.0928768	-0.237516	-0.0633848	-0.108626	-0.14721	-0.0725089	-0.266266	-0.12475	-0.122634	-0.14721	-0.0725089	-0.266266	-0.12475	-0.0607234
0.0219901	0.00992923	0.088616	-0.0233608	0.0630009	0.0126838	0.161779	-0.000263141	-0.0315676	-0.0135299	-0.0148528		-0.0879751	0.0313352	-0.100924	-0.093276	-0.257486	-0.0571462	-0.118747	-0.153556	-0.0759489	-0.27868	-0.119044	-0.108746	-0.153556	-0.0759489	-0.27868	-0.119044	-0.0458556
0.0237205	0.00763501	0.0798429	-0.048633	0.0626878	0.0113957	0.153128	0.000878492	-0.0347036	-0.0115017	-0.0176479		-0.108775	0.0279615	-0.121641	-0.0950864	-0.25526	-0.0683492	-0.120422	-0.147788	-0.0654002	-0.278857	-0.133949	-0.122565	-0.147788	-0.0654002	-0.278857	-0.133949	-0.0606492
0.0218864	0.00552326	0.0687057	-0.0506991	0.0739735	0.019563	0.162875	-0.00762988	-0.0286446	-0.00331127	-0.0159927		-0.104134	0.042275	-0.144983	-0.108423	-0.249198	-0.0846946	-0.119296	-0.141149	-0.0652442	-0.285355	-0.132695	-0.137672	-0.141149	-0.0652442	-0.285355	-0.132695	-0.0768221
0.0251425	0.00510481	0.0755867	-0.0524198	0.0789702	0.0262934	0.150739	-0.00953503	-0.0324633	-0.00505161	-0.0154488		-0.0978581	0.0296608	-0.147647	-0.0950644	-0.252921	-0.100592	-0.0865174	-0.153155	-0.0715001	-0.275949	-0.135123	-0.140176	-0.153155	-0.0715001	-0.275949	-0.135123	-0.0795029
0.0344829	0.00417544	0.0711013	-0.0624913	0.0689936	0.01931	0.142917	-0.0096903	-0.0221574	0.000988801	-0.00826306		-0.102141	0.0421014	-0.16563	-0.0991976	-0.222461	-0.094744	-0.0895759	-0.159086	-0.0746607	-0.270695	-0.117238	-0.122316	-0.159086	-0.0746607	-0.270695	-0.117238	-0.0603828
0.0380739	0.0177899	0.0770204	-0.0516777	0.0624987	0.0348874	0.127326	0.000927811	-0.0286425	0.0087831	-0.00604046		-0.0676147	0.0121844	-0.180858	-0.10174	-0.236921	-0.0898771	-0.0735288	-0.154756	-0.0723166	-0.252099	-0.11582	-0.122706	-0.154756	-0.0723166	-0.252099	-0.11582	-0.060801
0.0416038	0.00545514	0.0742058	-0.0535958	0.0489941	0.0349067	0.108212	-0.000573666	-0.022478	0.00337923	-0.00751091		-0.102019	0.0145659	-0.170063	-0.118726	-0.235209	-0.0980498	-0.0780338	-0.154674	-0.072527	-0.259246	-0.118636	-0.129841	-0.154674	-0.072527	-0.259246	-0.118636	-0.0684389
0.035905	-0.000242687	0.0659702	-0.056626	0.05223	0.0387885	0.109423	-0.0151354	-0.0217457	0.00100573	-0.0149282		-0.108565	-0.00277406	-0.144522	-0.110233	-0.246281	-0.105195	-0.0694314	-0.144956	-0.0685391	-0.250025	-0.130316	-0.105719	-0.144956	-0.0685391	-0.250025	-0.130316	-0.0426149
0.0455005	0.00368643	0.0720369	-0.0636097	0.0435625	0.0339913	0.109373	-0.0219085	-0.0317248	-0.00220409	-0.0215258		-0.110538	-0.0147185	-0.147773	-0.100593	-0.248834	-0.107766	-0.0680245	-0.140162	-0.0677698	-0.206611	-0.134591	-0.101363	-0.140162	-0.0677698	-0.206611	-0.134591	-0.0379512
0.033752	0.0173933	0.0668056	-0.0549156	0.0447223	0.0371026	0.0989345	-0.0102949	-0.0210528	0.00325396	-0.0165366		-0.105134	0.00848821	-0.120459	-0.106999	-0.249725	-0.11055	-0.0692963	-0.14319	-0.0721206	-0.183603	-0.140204	-0.0950158	-0.14319	-0.0721206	-0.183603	-0.140204	-0.0311563
0.0319285	0.023731	0.0638171	-0.0350728	0.0391037	0.0445244	0.0928375	-0.00196189	-0.0239612	0.00112424	-0.0170598		-0.10487	0.00541837	-0.144383	-0.0986224	-0.24438	-0.11886	-0.0726413	-0.150216	-0.0806554	-0.175068	-0.136859	-0.104059	-0.150216	-0.0806554	-0.175068	-0.136859	-0.0408378
0.0345414	0.0252881	0.067446	-0.018583	0.0310371	0.0409651	0.0867031	0.0058067	-0.0212431	9.83e-05	-0.0186734		-0.107012	-0.00681136	-0.130606	-0.105474	-0.241349	-0.141415	-0.058106	-0.145047	-0.0850534	-0.16516	-0.130156	-0.104119	-0.145047	-0.0850534	-0.16516	-0.130156	-0.0409019
0.0324389	0.0284168	0.0653351	-0.0232251	0.0283097	0.0367086	0.0721507	0.00358005	-0.023262	0.00647732	-0.0172445		-0.111065	0.0037005	-0.144618	-0.117249	-0.214249	-0.125581	-0.0346002	-0.151	-0.0822193	-0.151581	-0.130266	-0.103993	-0.151	-0.0822193	-0.151581	-0.130266	-0.040767
0.0323804	0.0227335	0.0584119	-0.0214756	0.0108443	0.036614	0.063176	0.0130383	-0.00826452	0.0186699	-0.012651		-0.129662	-0.0237048	-0.124631	-0.108567	-0.213391	-0.129639	-0.04334	-0.14265	-0.0853582	-0.195753	-0.144328	-0.110724	-0.14265	-0.0853582	-0.195753	-0.144328	-0.0479733
0.026352	0.0244633	0.0569018	-0.00979439	0.019037	0.0416912	0.0658794	-0.0018596	-0.0107655	0.011932	-0.0126822		-0.122785	-0.00802069	-0.106934	-0.124346	-0.197615	-0.141272	-0.0565173	-0.153821	-0.090188	-0.202592	-0.151402	-0.135073	-0.153821	-0.090188	-0.202592	-0.151402	-0.07404
0.0261499	0.0235583	0.0650083	-0.0290225	0.0183604	0.0377051	0.067007	-0.00382139	-0.0129396	0.0193064	-0.0108474		-0.121373	-0.0204055	-0.0863517	-0.118327	-0.205737	-0.12806	-0.0759257	-0.146306	-0.0864069	-0.191549	-0.139237	-0.120294	-0.146306	-0.0864069	-0.191549	-0.139237	-0.0582179
0.0218705	0.0207021	0.0670428	-0.03762	0.0135969	0.0354185	0.0594427	-0.0158716	-0.0196647	0.00856302	-0.0196389		-0.123771	0.000953154	-0.105526	-0.135299	-0.201361	-0.12317	-0.100058	-0.138462	-0.0716344	-0.164165	-0.128216	-0.126212	-0.138462	-0.0716344	-0.164165	-0.128216	-0.0645542
0.0193374	0.0267113	0.0644417	-0.0408003	0.0265341	0.0425564	0.0672471	-0.0180836	-0.0214479	0.00582046	-0.0123595		-0.116496	0.00141828	-0.128086	-0.132449	-0.190907	-0.115141	-0.103601	-0.132321	-0.0771682	-0.204157	-0.126209	-0.112098	-0.132321	-0.0771682	-0.204157	-0.126209	-0.0494435
0.0257938	0.0280591	0.0705927	-0.0389192	0.0211277	0.0444297	0.0640048	-0.0094985	-0.0256844	-0.00104612	-0.0135359		-0.122555	0.019304	-0.129424	-0.127228	-0.178909	-0.109563	-0.0940087	-0.138397	-0.073075	-0.234132	-0.122556	-0.116841	-0.138397	-0.073075	-0.234132	-0.122556	-0.054522
0.0248316	0.0246555	0.0595715	-0.0466409	0.0125799	0.0508125	0.0552648	-0.0240146	-0.0268718	-0.00560013	-0.0204639		-0.135681	0.0227707	-0.0985681	-0.114759	-0.182779	-0.116318	-0.103357	-0.147762	-0.0710175	-0.229384	-0.124038	-0.124385	-0.147762	-0.0710175	-0.229384	-0.124038	-0.0625983
0.0251479	0.0232177	0.0613214	-0.0527529	0.000880296	0.04094	0.0517361	-0.0162661	-0.0240398	0.000409815	-0.0130284		-0.113443	0.026808	-0.106204	-0.120612	-0.195614	-0.123647	-0.103273	-0.143989	-0.0749184	-0.212131	-0.12932	-0.140648	-0.143989	-0.0749184	-0.212131	-0.12932	-0.0800088
0.0206345	0.0192764	0.0578058	-0.0376528	0.0227267	0.0495611	0.0470406	-0.0239141	-0.0323723	0.00180141	-0.0119951		-0.118232	0.0316205	-0.122075	-0.112622	-0.198772	-0.122574	-0.0955275	-0.141658	-0.0733653	-0.215761	-0.133233	-0.151531	-0.141658	-0.0733653	-0.215761	-0.133233	-0.0916595
0.024502	0.0232371	0.059329	-0.0262677	0.0202683	0.053271	0.0517574	-0.0138659	-0.0246087	-0.00196369	-0.0109255		-0.126973	0.014262	-0.121662	-0.102212	-0.205295	-0.121374	-0.101766	-0.131252	-0.079222	-0.255237	-0.141361	-0.14845	-0.131252	-0.079222	-0.255237	-0.141361	-0.0883616
0.0278272	0.0168678	0.0541584	-0.0294028	0.0271414	0.055154	0.0342099	-0.015161	-0.0165887	-0.00390718	-0.00902301		-0.122886	0.025394	-0.134874	-0.10582	-0.216822	-0.12934	-0.0987793	-0.136034	-0.076065	-0.266844	-0.140896	-0.160436	-0.136034	-0.076065	-0.266844	-0.140896	-0.101193
0.0216392	0.0205756	0.0478361	-0.0292055	0.0379228	0.0554321	0.0244739	-0.0237132	-0.0167148	0.00320655	-0.0133121		-0.123873	0.0128914	-0.140976	-0.0901171	-0.213394	-0.127119	-0.105451	-0.137436	-0.0887873	-0.261026	-0.151928	-0.146101	-0.137436	-0.0887873	-0.261026	-0.151928	-0.085846
0.0291721	0.0173982	0.0594134	-0.0230544	0.0818258	0.0772108	0.0194761	-0.0223177	-0.0226621	0.0018996	-0.0103842		-0.12344	0.00334081	-0.14892	-0.0839001	-0.222286	-0.136302	-0.106906	-0.120562	-0.0767726	-0.265685	-0.146315	-0.152322	-0.120562	-0.0767726	-0.265685	-0.146315	-0.092506
0.0153264	0.0170089	0.0606494	-0.0247135	0.114367	0.102361	0.0221884	-0.0235963	-0.0247825	0.000877067	-0.0117635		-0.118766	0.0123395	-0.151002	-0.0959413	-0.202859	-0.125242	-0.10058	-0.120872	-0.0607917	-0.280344	-0.146465	-0.15968	-0.120872	-0.0607917	-0.280344	-0.146465	-0.100383
0.0163311	0.0243976	0.0554998	-0.0157522	0.13286	0.0939354	0.0243778	-0.0103935	-0.0269835	0.00983273	-0.00401305		-0.11222	0.0195892	-0.154339	-0.104513	-0.20089	-0.122866	-0.0818354	-0.119911	-0.0580593	-0.270887	-0.143258	-0.152082	-0.119911	-0.0580593	-0.270887	-0.143258	-0.0922497
0.0120224	0.0158849	0.0748673	-0.021566	0.122934	0.0852428	0.0250804	-0.011526	-0.0184732	0.00367719	-0.00252958		-0.0930957	0.0321415	-0.160141	-0.0925688	-0.194341	-0.0942217	-0.0531607	-0.105277	-0.0540895	-0.276578	-0.124924	-0.144475	-0.105277	-0.0540895	-0.276578	-0.124924	-0.0841059
0.0210438	0.0133304	0.0761138	-0.00295055	0.110398	0.080519	0.0194387	-0.0118749	-0.00713091	0.00171338	-0.00542365		-0.0869686	0.0298716	-0.157577	-0.101417	-0.170534	-0.0730382	-0.0534239	-0.113482	-0.0501487	-0.272627	-0.112234	-0.14084	-0.113482	-0.0501487	-0.272627	-0.112234	-0.0802145
0.00870518	0.0120872	0.0806466	-0.000833056	0.115761	0.0898296	0.0272467	-0.021609	-0.0164108	-0.00740819	-0.0173617		-0.11326	0.0484023	-0.155096	-0.104494	-0.160704	-0.0835525	-0.0592497	-0.123294	-0.0557623	-0.26361	-0.130467	-0.126515	-0.123294	-0.0557623	-0.26361	-0.130467	-0.0648779
0.0101751	0.0137245	0.0729013	0.00159487	0.116834	0.0934796	0.0201092	-0.0144505	-0.0127762	-0.00435074	-0.0073938		-0.108903	0.0503682	-0.143175	-0.114646	-0.15648	-0.0973266	-0.0356554	-0.119851	-0.0379598	-0.277152	-0.130162	-0.151578	-0.119851	-0.0379598	-0.277152	-0.130162	-0.0917101
0.00859354	0.0195513	0.0833057	-0.00341311	0.0964797	0.104436	0.0267291	-0.0134933	-0.0117357	0.000453831	-0.00705286		-0.111862	0.0384858	-0.138859	-0.119521	-0.140922	-0.0900034	-0.0305121	-0.112976	-0.064689	-0.259909	-0.136692	-0.147379	-0.112976	-0.064689	-0.259909	-0.136692	-0.087215
0.00361502	0.0137197	0.0868161	-0.00586777	0.0928068	0.12065	0.0288652	-0.00861442	-0.0122673	0.000328554	-0.008211		-0.0998712	0.0357571	-0.13131	-0.120841	-0.154473	-0.0937396	-0.0229673	-0.119555	-0.0624827	-0.246162	-0.139217	-0.149027	-0.119555	-0.0624827	-0.246162	-0.139217	-0.0889787
0.00648039	0.0115641	0.0928906	-0.0029156	0.101031	0.133845	0.0366394	-0.00280213	-0.00617521	0.00430019	-0.00209495		-0.0836855	0.0288608	-0.144661	-0.0933671	-0.162565	-0.0971545	-0.0256298	-0.117577	-0.0675158	-0.285871	-0.143545	-0.150589	-0.117577	-0.0675158	-0.285871	-0.143545	-0.0906513
0.00738679	0.0128974	0.083369	-0.000284151	0.105179	0.126755	0.0362268	0.004592	-0.00708333	0.00927067	0.000603915		-0.0720867	0.047379	-0.144357	-0.11138	-0.159141	-0.116329	-0.0194825	-0.116129	-0.0563175	-0.291445	-0.145275	-0.150347	-0.116129	-0.0563175	-0.291445	-0.145275	-0.0903916
0.0157463	0.0138389	0.0774921	-0.006392	0.095572	0.124486	0.0372477	0.00927361	-0.00287369	0.0115121	-0.00231617		-0.0598664	0.0413014	-0.147151	-0.108646	-0.155983	-0.108604	-0.0185345	-0.119894	-0.0598773	-0.291565	-0.153041	-0.15075	-0.119894	-0.0598773	-0.291565	-0.153041	-0.0908233
0.0159218	0.0129582	0.0776212	-0.00527158	0.0953429	0.121079	0.0547081	0.0137853	-0.0102504	0.00155763	-0.0101499		-0.0716206	0.0344795	-0.142027	-0.120244	-0.156048	-0.117443	0.00136775	-0.125099	-0.0691995	-0.311672	-0.162568	-0.170821	-0.125099	-0.0691995	-0.311672	-0.162568	-0.112311
0.00984814	0.0138364	0.0772839	0.00491297	0.0913233	0.116214	0.0718146	0.00941061	-0.0155564	0.00736103	-0.00877576		-0.070864	0.0391308	-0.151562	-0.114571	-0.152192	-0.112111	-0.00277622	-0.124232	-0.0613868	-0.300239	-0.173904	-0.183685	-0.124232	-0.0613868	-0.300239	-0.173904	-0.126083
0.0085962	0.0128876	0.0802672	0.0206729	0.102453	0.100679	0.0989274	0.02701	-0.00634277	0.00301695	-0.00407551		-0.0642168	0.035602	-0.161428	-0.11222	-0.160411	-0.117712	0.0138952	-0.119149	-0.060828	-0.298106	-0.159377	-0.177543	-0.119149	-0.060828	-0.298106	-0.159377	-0.119507
0.000435992	0.0105983	0.0773682	0.00250354	0.0687793	0.0909246	0.0984898	0.0303874	-0.00218483	0.0055462	-0.00408332		-0.0519222	0.0429634	-0.144739	-0.115206	-0.154525	-0.102119	0.0192387	-0.112456	-0.0577436	-0.309252	-0.144174	-0.153538	-0.112456	-0.0577436	-0.309252	-0.144174	-0.0938076
0.00715022	0.0156708	0.0759662	-0.00119899	0.0507949	0.0793467	0.0916209	0.0173472	0.00507397	-0.000172557	-0.00646207		-0.0536583	0.0348082	-0.146917	-0.120351	-0.158953	-0.108111	0.0188893	-0.103901	-0.0723601	-0.312581	-0.143241	-0.15144	-0.103901	-0.0723601	-0.312581	-0.143241	-0.0915618
0.00950791	0.0205561	0.0928643	-0.00173145	0.0536357	0.0734661	0.0921581	0.000529609	0.00555803	0.00243119	-0.0134526		-0.0470584	0.0169473	-0.144374	-0.1191	-0.173315	-0.114257	0.0472216	-0.0986158	-0.0620436	-0.309912	-0.141977	-0.141338	-0.0986158	-0.0620436	-0.309912	-0.141977	-0.0807473
0.00629699	0.0166513	0.0906716	0.00240898	0.0288644	0.0732054	0.102879	-0.0110584	0.0170058	0.00227205	-0.012664		-0.0413299	0.0118123	-0.142705	-0.113794	-0.14576	-0.105488	0.0563644	-0.0961025	-0.0551672	-0.30608	-0.133895	-0.160348	-0.0961025	-0.0551672	-0.30608	-0.133895	-0.101098
0.00858822	0.0190915	0.079076	0.00320047	0.032426	0.0728249	0.0973266	-0.00918432	0.00912433	0.00154747	-0.0164351		-0.0108838	0.0167985	-0.156152	-0.0992196	-0.114439	-0.107187	0.062295	-0.0994659	-0.0393677	-0.307984	-0.130848	-0.152004	-0.0994659	-0.0393677	-0.307984	-0.130848	-0.0921654
0.0115971	0.0200233	0.0806177	0.0067077	0.0213063	0.0707874	0.101327	-0.0104721	-0.00304538	-0.00266795	-0.0117323		0.0390446	0.0066339	-0.156651	-0.0831834	-0.100235	-0.105763	0.0671983	-0.0957783	-0.0406668	-0.330781	-0.134206	-0.126927	-0.0957783	-0.0406668	-0.330781	-0.134206	-0.0653196
0.0138166	0.0226508	0.0733835	0.0185595	0.0309362	0.080322	0.100688	-0.0181183	0.00192966	0.00234315	0.00050762		0.0358223	0.00794246	-0.159937	-0.064441	-0.101385	-0.121718	0.0565251	-0.0956817	-0.0447564	-0.275368	-0.13524	-0.121009	-0.0956817	-0.0447564	-0.275368	-0.13524	-0.0589834
0.0130378	0.0237359	0.0667898	0.00269062	0.0314489	0.0756696	0.0937303	-0.0190992	-0.00362253	0.0061218	0.00472899		0.0346131	-0.00150892	-0.163231	-0.0558886	-0.11401	-0.103181	0.0618897	-0.0897566	-0.0421292	-0.288923	-0.128841	-0.107603	-0.0897566	-0.0421292	-0.288923	-0.128841	-0.0446315
0.0151004	0.0243514	0.0697335	0.00341222	0.020739	0.0758608	0.0904275	-0.0101543	0.000932582	0.011309	0.00765169		0.0361533	-0.00245778	-0.157334	-0.0549959	-0.116096	-0.0855095	0.0678645	-0.0875731	-0.0494338	-0.292135	-0.135417	-0.110425	-0.0875731	-0.0494338	-0.292135	-0.135417	-0.0476529
0.0136731	0.0185417	0.0843968	-0.01015	0.0209092	0.0708879	0.0627687	-0.00878247	-0.0041914	0.00913524	0.00631917		0.0125773	-0.00471519	-0.160276	-0.0582302	-0.131426	-0.0865483	0.0602428	-0.097325	-0.0434029	-0.305687	-0.133076	-0.108393	-0.097325	-0.0434029	-0.305687	-0.133076	-0.0454779
0.0222187	0.0195464	0.0941477	-0.00334322	0.0258975	0.0748064	0.0780965	-0.00948572	-0.00496713	0.0131678	0.00466393		-0.00260856	-0.0204737	-0.153231	-0.0640701	-0.124237	-0.0911742	0.0740607	-0.0843916	-0.0507111	-0.319396	-0.143057	-0.119531	-0.0843916	-0.0507111	-0.319396	-0.143057	-0.0574018
0.0292519	0.0257406	0.0882471	-0.0013429	0.029209	0.0654919	0.0630123	-0.0128394	-0.00665927	0.0081127	0.00622548		0.0215956	-0.0171124	-0.150298	-0.0823631	-0.103448	-0.100059	0.0551974	-0.0811135	-0.0490129	-0.324724	-0.149713	-0.132714	-0.0811135	-0.0490129	-0.324724	-0.149713	-0.0715143
0.0218094	0.0200111	0.0828393	-0.00303279	0.0414738	0.0602486	0.0644565	-0.0187412	-0.0175837	0.000636669	0.00460667		0.0570136	-0.0241389	-0.149402	-0.0768343	-0.136283	-0.104248	0.0472822	-0.0865439	-0.0356447	-0.330374	-0.133695	-0.124225	-0.0865439	-0.0356447	-0.330374	-0.133695	-0.0624263
0.0246136	0.0241251	0.0721713	-0.0125677	0.0569683	0.0566391	0.0592986	-0.0261572	-0.012801	-0.00146935	-0.00336761		0.0524133	-0.00312756	-0.142479	-0.0830797	-0.13421	-0.0932518	0.0449085	-0.0863619	-0.0420857	-0.328716	-0.142783	-0.132153	-0.0863619	-0.0420857	-0.328716	-0.142783	-0.0709141
0.0209189	0.0148388	0.0800853	-0.0249232	0.0658943	0.0647175	0.0548966	-0.0223597	-0.0165163	0.00137818	-0.000900373		0.0320393	-0.00286709	-0.144079	-0.0888065	-0.129022	-0.0834319	0.0386704	-0.0864159	-0.0556353	-0.32359	-0.1487	-0.144132	-0.0864159	-0.0556353	-0.32359	-0.1487	-0.0837384
0.0108476	0.012114	0.0845918	-0.0250239	0.0640893	0.0692521	0.0477787	-0.0262138	-0.00803077	-0.00180455	-0.00563185		0.0325527	0.0217722	-0.143462	-0.0797763	-0.159787	-0.0978202	0.0560942	-0.0933418	-0.052823	-0.320322	-0.154102	-0.125872	-0.0933418	-0.052823	-0.320322	-0.154102	-0.06419
0.0162221	0.0166513	0.0728907	-0.034088	0.0661863	0.0673228	0.0450984	-0.0249297	-0.010993	0.000731474	-0.00839318		0.0343496	0.0165876	-0.141849	-0.0726477	-0.172113	-0.106188	0.0535855	-0.0917667	-0.0460664	-0.352952	-0.151182	-0.115351	-0.0917667	-0.0460664	-0.352952	-0.151182	-0.052927
0.0196005	0.0241154	0.0744614	-0.0460098	0.0534907	0.0597677	0.0626406	-0.0185932	-0.00372182	0.00277655	-0.0105169		0.0194677	0.0270065	-0.145417	-0.084601	-0.172016	-0.110177	0.0521808	-0.0942687	-0.0399193	-0.358954	-0.150252	-0.122971	-0.0942687	-0.0399193	-0.358954	-0.150252	-0.0610842
0.0227423	0.0264607	0.0747777	-0.0356669	0.0432977	0.0523652	0.0958984	-0.0218902	-0.00734398	0.00795695	-0.0106548		0.00057994	0.0240979	-0.145921	-0.0794368	-0.164475	-0.105987	0.0354046	-0.0990877	-0.0160967	-0.35044	-0.154363	-0.131284	-0.0990877	-0.0160967	-0.35044	-0.154363	-0.0699833
0.0332895	0.0312584	0.0721396	-0.042667	0.0483448	0.0564131	0.108069	-0.0246375	-0.00763359	0.00430019	-0.0129191		-0.00963406	0.0199861	-0.138824	-0.0927479	-0.162071	-0.113787	0.0533083	-0.107808	-0.0163979	-0.345734	-0.157611	-0.124388	-0.107808	-0.0163979	-0.345734	-0.157611	-0.0626017
0.0276252	0.0250886	0.0631925	-0.0492744	0.0599898	0.0644066	0.105574	-0.0223286	-0.00395144	0.00582723	-0.00897096		-0.00529716	0.0138155	-0.145991	-0.0678733	-0.177444	-0.115916	0.0676526	-0.104524	-0.0117531	-0.339674	-0.146419	-0.120426	-0.104524	-0.0117531	-0.339674	-0.146419	-0.0583595
0.0245285	0.0253246	0.0584857	-0.0471343	0.0708427	0.0611119	0.0944151	-0.0169968	0.00138561	0.0144274	-0.0139861		0.00149866	0.0208668	-0.123905	-0.0735623	-0.179423	-0.1123	0.0651648	-0.10509	-0.00242006	-0.352645	-0.146315	-0.10891	-0.10509	-0.00242006	-0.352645	-0.146315	-0.0460309
0.0234441	0.0201547	0.0658015	-0.0571708	0.0648794	0.0671142	0.0867636	-0.00990766	0.00307568	0.0102458	-0.0129919		-0.0122146	0.0110743	-0.121562	-0.0713559	-0.180755	-0.0960353	0.0777458	-0.11222	-0.00683985	-0.344025	-0.142893	-0.121116	-0.11222	-0.00683985	-0.344025	-0.142893	-0.059098
0.0186835	0.0158922	0.0764274	-0.0554686	0.058935	0.0672397	0.085314	-0.00561512	0.012552	0.00790955	-0.011688		-0.0211991	0.0130713	-0.116751	-0.0799366	-0.185868	-0.108294	0.0734923	-0.109357	-0.0157121	-0.322616	-0.138224	-0.138557	-0.109357	-0.0157121	-0.322616	-0.138224	-0.0777696
0.0246083	0.0192277	0.0692275	-0.0658443	0.0591746	0.0666681	0.0801526	-0.00207697	0.00863407	0.00709016	-0.0157767		-0.0446197	0.0241785	-0.121671	-0.0897337	-0.172555	-0.120657	0.0755678	-0.120434	-0.0310108	-0.3236	-0.127473	-0.1504	-0.120434	-0.0310108	-0.3236	-0.127473	-0.0904489
0.0173943	0.018999	0.0536814	-0.0644299	0.0535559	0.0688465	0.0899651	-0.00538679	0.00864027	0.00373137	-0.00914793		-0.0504428	0.0143364	-0.132149	-0.100973	-0.180082	-0.111101	0.0613306	-0.119504	-0.0379598	-0.314023	-0.120997	-0.147575	-0.119504	-0.0379598	-0.314023	-0.120997	-0.0874241
0.0154088	0.0240205	0.0590049	-0.0673286	0.0503704	0.0637017	0.102751	0.00111961	0.00940153	0.0119015	-0.0101629		-0.0667635	0.0333508	-0.130002	-0.11728	-0.173088	-0.109224	0.0651671	-0.11868	-0.0534762	-0.308445	-0.116867	-0.15476	-0.11868	-0.0534762	-0.308445	-0.116867	-0.095116
0.018641	0.0235096	0.0639752	-0.0552527	0.0230188	0.0631687	0.101786	0.00162375	0.00276331	0.00723914	-0.009619		-0.054523	0.0371524	-0.135578	-0.114857	-0.194783	-0.116622	0.0724162	-0.114515	-0.065607	-0.292522	-0.107474	-0.164134	-0.114515	-0.065607	-0.292522	-0.107474	-0.105152
0.00859088	0.0210597	0.0655828	-0.0617019	0.00962769	0.0629581	0.0781392	0.00252244	0.00150973	0.00320317	-0.00692793		-0.06954	0.0318314	-0.145895	-0.1283	-0.20371	-0.107743	0.0742051	-0.118441	-0.0695152	-0.293544	-0.110836	-0.172692	-0.118441	-0.0695152	-0.293544	-0.110836	-0.114314
0.0166155	0.0143887	0.0566699	-0.0546771	-0.00713377	0.0688543	0.0817	-0.00532652	-0.0114109	0.0109433	-0.00538461		-0.098939	0.0388951	-0.155895	-0.117729	-0.212085	-0.104581	0.078207	-0.109869	-0.0670404	-0.280788	-0.108712	-0.154435	-0.109869	-0.0670404	-0.280788	-0.108712	-0.0947687
0.0169318	0.0192764	0.0632479	-0.0556413	0.00220827	0.0686804	0.0719675	0.0188067	-0.0124535	0.0142648	-0.00696958		-0.103945	0.0552552	-0.156521	-0.119684	-0.229043	-0.10574	0.0812282	-0.122984	-0.0597684	-0.276926	-0.102039	-0.154848	-0.122984	-0.0597684	-0.276926	-0.102039	-0.0952104
0.0281594	0.0189407	0.0627287	-0.0537047	0.020241	0.0635472	0.0658865	0.0214754	0.00217789	0.0102424	-0.000608885		-0.0991281	0.0765456	-0.153588	-0.111302	-0.231197	-0.129558	0.0713726	-0.121639	-0.0504063	-0.290157	-0.108742	-0.167728	-0.121639	-0.0504063	-0.290157	-0.108742	-0.108999
0.0262058	0.0192448	0.076264	-0.0543646	0.0235714	0.0613726	0.0574311	0.0184396	0.00304051	0.00567148	-0.00718819		-0.119624	0.0889614	-0.142979	-0.117409	-0.226347	-0.125845	0.0664133	-0.117446	-0.0657849	-0.277893	-0.11018	-0.151707	-0.117446	-0.0657849	-0.277893	-0.11018	-0.0918484
0.0198132	0.0142744	0.0517391	-0.0530571	0.0313649	0.0572301	0.0453243	0.00682229	0.00375419	0.00276639	-0.00575678		-0.118354	0.0942638	-0.134844	-0.120213	-0.212416	-0.118315	0.0520504	-0.116638	-0.0657703	-0.286547	-0.110401	-0.14748	-0.116638	-0.0657703	-0.286547	-0.110401	-0.087323
0.0237178	0.0157876	0.0663418	-0.0628655	0.038654	0.0436727	0.0347719	0.0119423	-0.00173594	0.00896933	-0.00848427		-0.10839	0.0831256	-0.141197	-0.111663	-0.229264	-0.109167	0.0606924	-0.127425	-0.0677843	-0.303599	-0.121238	-0.155424	-0.127425	-0.0677843	-0.303599	-0.121238	-0.0958275
0.0330449	0.0142719	0.0672062	-0.0545702	0.0233907	0.0475738	0.027156	0.011535	-0.007224	0.0048013	-0.00872631		-0.103728	0.0687563	-0.13839	-0.105616	-0.229287	-0.10345	0.0735412	-0.119646	-0.0628383	-0.29055	-0.11897	-0.140847	-0.119646	-0.0628383	-0.29055	-0.11897	-0.0802212
0.0282339	0.0107953	0.0822542	-0.0528988	0.0330353	0.0630045	0.0120576	-0.00134267	-0.0223829	-0.00225826	-0.0147252		-0.100898	0.0579591	-0.15394	-0.136026	-0.205838	-0.096615	0.0558939	-0.114682	-0.0606792	-0.297983	-0.118171	-0.15704	-0.114682	-0.0606792	-0.297983	-0.118171	-0.0975574
0.028691	0.0144593	0.0828551	-0.0445399	0.0226385	0.0705325	0.00154432	0.00296997	-0.0193027	-0.00214314	-0.0154045		-0.0918459	0.020935	-0.154644	-0.145345	-0.202112	-0.111187	0.0675897	-0.12502	-0.059645	-0.303384	-0.125155	-0.160096	-0.12502	-0.059645	-0.303384	-0.125155	-0.100828
0.0343208	0.0129265	0.11536	-0.0489578	-0.00747207	0.0742927	-2.08e-05	-0.00529364	-0.0265036	-0.00353135	-0.0203624		-0.107924	0.018535	-0.170324	-0.158958	-0.192151	-0.114808	0.0448153	-0.124653	-0.0577472	-0.286513	-0.126567	-0.170207	-0.124653	-0.0577472	-0.286513	-0.126567	-0.111653
0.0298526	0.0221934	0.138296	-0.054083	-0.0229056	0.0955422	-0.00484792	-0.00346702	-0.0222836	-0.00494326	-0.0131637		-0.133263	-0.00820674	-0.173366	-0.154997	-0.190436	-0.110814	0.0424603	-0.134627	-0.0645837	-0.278724	-0.130845	-0.158694	-0.134627	-0.0645837	-0.278724	-0.130845	-0.0993278
0.029026	0.020488	0.137571	-0.0610378	-0.0376078	0.116348	-0.0171237	-0.00565896	-0.0160281	-0.00329773	-0.0118832		-0.126311	-0.012734	-0.182071	-0.164663	-0.194584	-0.108885	0.0515845	-0.139653	-0.0574388	-0.269099	-0.103574	-0.16918	-0.139653	-0.0574388	-0.269099	-0.103574	-0.110554
0.0367051	0.0337594	0.129462	-0.075334	-0.033689	0.118951	-0.0170882	0.0066853	-0.0161356	-0.00728968	-0.0126536		-0.115983	-0.0276491	-0.180628	-0.161419	-0.210717	-0.100139	0.0520481	-0.149283	-0.0496769	-0.26253	-0.0903449	-0.162644	-0.149283	-0.0496769	-0.26253	-0.0903449	-0.103557
0.0329386	0.0441673	0.127607	-0.0769191	-0.0321446	0.126344	-0.01137	0.00150319	-0.0184939	-0.00837994	-0.0134031		-0.121596	-0.0449642	-0.164509	-0.15859	-0.202066	-0.107164	0.0523555	-0.144922	-0.0616517	-0.275313	-0.112669	-0.1903	-0.144922	-0.0616517	-0.275313	-0.112669	-0.133164
0.039379	0.0553464	0.141031	-0.0686156	-0.0342038	0.127389	-0.0188045	0.00195072	-0.0171182	-0.0060132	-0.0103009		-0.120097	-0.0532062	-0.1558	-0.176182	-0.190117	-0.101861	0.044799	-0.140262	-0.0694535	-0.288273	-0.103771	-0.184712	-0.140262	-0.0694535	-0.288273	-0.103771	-0.127182
0.037428	0.0437488	0.138127	-0.0628963	-0.0278539	0.130289	-0.0210171	0.00795662	-0.0113819	-0.0016488	-0.00562144		-0.110727	-0.0621119	-0.14882	-0.169698	-0.203242	-0.108007	0.0496092	-0.13625	-0.0663038	-0.280792	-0.120191	-0.168446	-0.13625	-0.0663038	-0.280792	-0.120191	-0.109768
0.0408516	0.0416128	0.123095	-0.056957	-0.0362126	0.133397	-0.018086	0.00973757	-0.00632208	-0.00483492	-0.00565007		-0.10281	-0.0468247	-0.159928	-0.180881	-0.219447	-0.0748001	0.0463877	-0.131087	-0.0518687	-0.288017	-0.116783	-0.158924	-0.131087	-0.0518687	-0.288017	-0.116783	-0.099574
0.0378241	0.0373625	0.120839	-0.0526871	-0.0330524	0.122808	-0.0195835	0.0133013	-0.0119612	-0.00204495	-0.00887466		-0.102594	-0.0565179	-0.167425	-0.183185	-0.2325	-0.0681483	0.0399097	-0.127024	-0.0596378	-0.258996	-0.121593	-0.16924	-0.127024	-0.0596378	-0.258996	-0.121593	-0.110618
0.0372526	0.04697	0.128255	-0.0402843	-0.0258725	0.105413	-0.0214599	0.00653917	-0.0137588	-0.00224133	-0.00572294		-0.105127	-0.0642452	-0.143692	-0.177666	-0.251485	-0.0578923	0.0382675	-0.126933	-0.0498802	-0.254242	-0.128393	-0.204147	-0.126933	-0.0498802	-0.254242	-0.128393	-0.147988
0.0476562	0.0473811	0.111594	-0.0310845	-0.0283456	0.105876	-0.0218494	0.00998599	-0.0145428	-0.00506516	-0.0107876		-0.111977	-0.0561458	-0.155287	-0.183075	-0.246612	-0.0533354	0.0341165	-0.124372	-0.0580339	-0.261505	-0.136237	-0.190624	-0.124372	-0.0580339	-0.261505	-0.136237	-0.133511
0.0346397	0.0376861	0.104784	-0.00196993	-0.0215713	0.102531	-0.0132073	0.00561856	-0.0203308	-0.00282032	-0.0109749		-0.116604	-0.06107	-0.156486	-0.181378	-0.235037	-0.0674481	0.0260033	-0.133436	-0.0640177	-0.233523	-0.136989	-0.194666	-0.133436	-0.0640177	-0.233523	-0.136989	-0.137838
0.0337041	0.0449142	0.0934388	-0.0209883	-0.023662	0.0869481	-0.0229077	-0.00401683	-0.0226332	-0.0132319	-0.0129269		-0.123001	-0.0604126	-0.157464	-0.186246	-0.235346	-0.0652098	0.0202777	-0.126666	-0.0713985	-0.264772	-0.131326	-0.190445	-0.126666	-0.0713985	-0.264772	-0.131326	-0.133319
0.0417208	0.0408999	0.1085	-0.0290924	-0.0180307	0.0939084	-0.0148881	0.0139625	-0.015544	-0.00161156	-0.00261547		-0.115942	-0.0515752	-0.15377	-0.179203	-0.24259	-0.0626501	0.00915253	-0.136137	-0.0630198	-0.249963	-0.130765	-0.201495	-0.136137	-0.0630198	-0.249963	-0.130765	-0.145149
0.0384833	0.0313095	0.0902078	-0.0423175	-0.0224328	0.0781474	-0.0160477	0.0234372	-0.0183966	0.00116148	0.00364112		-0.124981	-0.0325422	-0.147942	-0.184486	-0.248227	-0.05046	0.00512038	-0.134667	-0.0640721	-0.276044	-0.124172	-0.216179	-0.134667	-0.0640721	-0.276044	-0.124172	-0.16087
0.0378347	0.0263342	0.0983248	-0.0449798	-0.0365005	0.0803433	-0.0169139	0.0344133	-0.0133451	0.00543447	0.00729774		-0.118151	-0.031922	-0.15513	-0.18729	-0.253282	-0.0637062	0.0426024	-0.128417	-0.0632738	-0.252366	-0.114264	-0.1966	-0.128417	-0.0632738	-0.252366	-0.114264	-0.139908
0.0402243	0.0266505	0.096343	-0.0601888	-0.0358533	0.0764653	-0.0252181	0.0197803	-0.0203515	0.00136802	0.00596001		-0.125143	-0.0343965	-0.1544	-0.187258	-0.260059	-0.0874666	0.103446	-0.126419	-0.0641664	-0.246203	-0.119288	-0.193368	-0.126419	-0.0641664	-0.246203	-0.119288	-0.136449
0.0373297	0.0243417	0.0987122	-0.0518113	-0.0321488	0.0735047	-0.0204586	0.0123167	-0.0267663	0.00204181	0.00203793		-0.115908	-0.0428866	-0.152658	-0.175431	-0.248266	-0.0803729	0.107683	-0.115723	-0.0531641	-0.245069	-0.124847	-0.195982	-0.115723	-0.0531641	-0.245069	-0.124847	-0.139247
0.0396475	0.0288352	0.09828	-0.0420071	-0.0169507	0.0788118	-0.00949004	0.0228143	-0.028144	-0.00173006	0.00208738		-0.128095	-0.0494418	-0.156317	-0.190197	-0.242347	-0.0778591	0.105542	-0.124056	-0.0529319	-0.264728	-0.133738	-0.181405	-0.124056	-0.0529319	-0.264728	-0.133738	-0.123641
0.0367662	0.0320126	0.0967409	-0.0337427	-0.0166817	0.0763166	-0.0017016	0.00656109	-0.0284688	0.000992187	0.00388836		-0.122968	-0.0587133	-0.16008	-0.184587	-0.249075	-0.0608652	0.079996	-0.135647	-0.0487661	-0.278163	-0.128938	-0.150366	-0.135647	-0.0487661	-0.278163	-0.128938	-0.0904119
0.0349959	0.0366375	0.107356	-0.00786192	0.000785741	0.0786631	-0.000860327	0.00645332	-0.0306346	-0.0022718	-0.00288874		-0.127615	-0.0546326	-0.148577	-0.195427	-0.237181	-0.0713795	0.0726631	-0.127584	-0.0511502	-0.280412	-0.115545	-0.153695	-0.127584	-0.0511502	-0.280412	-0.115545	-0.0939762
0.0397246	0.0342995	0.104162	0.0156567	0.00643173	0.0764421	0.00551769	0.00102279	-0.039207	0.00337585	-0.000973245		-0.118631	-0.0575908	-0.165973	-0.185819	-0.234326	-0.0767055	0.0589127	-0.129492	-0.048142	-0.282883	-0.123954	-0.164565	-0.129492	-0.048142	-0.282883	-0.123954	-0.105614
0.0334117	0.0314968	0.102043	0.0267828	0.0292657	0.0809671	0.00534517	-0.0128978	-0.045055	0.00612519	-0.00518681		-0.124373	-0.0712594	-0.160493	-0.160727	-0.250754	-0.0823874	0.0378435	-0.133839	-0.0494701	-0.253042	-0.134962	-0.172024	-0.133839	-0.0494701	-0.253042	-0.134962	-0.113599
0.0408011	0.0308399	0.105667	0.0170423	0.0246788	0.0806059	0.0117445	-0.0275254	-0.0411536	0.0114647	0.000195311		-0.137593	-0.0601955	-0.161584	-0.173988	-0.243315	-0.107967	0.0439698	-0.129339	-0.0514296	-0.235167	-0.136906	-0.149704	-0.129339	-0.0514296	-0.235167	-0.136906	-0.0897037
0.0438898	0.0305893	0.107641	0.0966417	0.0276247	0.0851134	0.00684096	-0.0448818	-0.0424154	0.0130087	-0.0041588		-0.140045	-0.0693306	-0.165617	-0.162374	-0.234501	-0.0914726	0.0358332	-0.121918	-0.0452717	-0.237512	-0.136862	-0.150523	-0.121918	-0.0452717	-0.237512	-0.136862	-0.0905805
0.0454022	0.029295	0.100127	0.188114	0.0403623	0.0752525	0.0134413	-0.0446535	-0.0433153	0.00930453	-0.0064855		-0.136559	-0.0516434	-0.176586	-0.168177	-0.222322	-0.0834377	0.0330263	-0.136978	-0.0472167	-0.233687	-0.133731	-0.130729	-0.136978	-0.0472167	-0.233687	-0.133731	-0.0693898
0.0477041	0.0312146	0.102001	0.222863	0.0442895	0.0785433	0.0147254	-0.0469934	-0.0374218	0.00425279	-0.00553816		-0.139741	-0.0486356	-0.180997	-0.164449	-0.199259	-0.100971	-0.00242216	-0.139744	-0.0548696	-0.238756	-0.132942	-0.1417	-0.139744	-0.0548696	-0.238756	-0.132942	-0.0811351
0.0412397	0.0330514	0.0954601	0.218669	0.0441571	0.0781127	0.0198175	-0.0536934	-0.0427237	0.005641	-0.00762803		-0.152144	-0.057411	-0.186473	-0.151128	-0.205217	-0.0781576	-0.00949182	-0.151489	-0.0629036	-0.253917	-0.140147	-0.130027	-0.151489	-0.0629036	-0.253917	-0.140147	-0.0686378
0.0401233	0.0317985	0.0981851	0.211895	0.0568989	0.0767569	0.0296745	-0.0510649	-0.0409322	0.00747277	-0.00503847		-0.139234	-0.0490387	-0.180237	-0.150421	-0.224148	-0.0897049	-0.0218562	-0.156689	-0.056811	-0.271099	-0.143191	-0.146938	-0.156689	-0.056811	-0.271099	-0.143191	-0.0867429
0.0393498	0.0346206	0.097434	0.176239	0.0636628	0.0750362	0.0368368	-0.0537975	-0.0367371	0.00556313	-0.00816676		-0.131993	-0.056704	-0.178472	-0.138197	-0.220191	-0.0929074	-0.0294593	-0.166177	-0.0705711	-0.275166	-0.144572	-0.169444	-0.166177	-0.0705711	-0.275166	-0.144572	-0.110837
0.0347328	0.0312827	0.0857646	0.13077	0.0614019	0.0634641	0.049664	-0.0449239	-0.040022	0.00687008	-0.0116568		-0.112058	-0.07214	-0.180358	-0.141045	-0.224823	-0.0818594	-0.0336661	-0.16993	-0.0686479	-0.26806	-0.13523	-0.165863	-0.16993	-0.0686479	-0.26806	-0.13523	-0.107003
0.0359422	0.0349418	0.0816138	0.0992238	0.0506898	0.0643177	0.0733904	-0.04054	-0.0384271	0.0109162	-0.0170884		-0.0787474	-0.0734548	-0.185747	-0.153605	-0.225385	-0.0698873	-0.041027	-0.164491	-0.0575077	-0.264277	-0.124372	-0.151273	-0.164491	-0.0575077	-0.264277	-0.124372	-0.091383
0.0386587	0.0346985	0.0782484	0.0720438	0.0493009	0.0563571	0.120382	-0.0451175	-0.0388988	0.0102086	-0.0157897		-0.0675134	-0.0765866	-0.197038	-0.149987	-0.235476	-0.076476	-0.0299787	-0.156172	-0.0645874	-0.262175	-0.135635	-0.150816	-0.156172	-0.0645874	-0.262175	-0.135635	-0.0908941
0.0400382	0.0410775	0.0768649	0.0616002	0.052478	0.0605209	0.170772	-0.0362493	-0.0395131	0.00983611	-0.0197196		-0.0389858	-0.0570513	-0.195069	-0.150893	-0.248217	-0.0827375	-0.021176	-0.153843	-0.0576093	-0.259058	-0.140595	-0.173171	-0.153843	-0.0576093	-0.259058	-0.140595	-0.114826
0.040615	0.0478361	0.0920921	0.0482764	0.0670668	0.0668071	0.183681	-0.0372429	-0.0381727	0.00744568	-0.0200371		-0.0485243	-0.0499379	-0.178042	-0.122384	-0.231746	-0.0481356	-0.0221357	-0.145161	-0.0600841	-0.259294	-0.137882	-0.200984	-0.145161	-0.0600841	-0.259294	-0.137882	-0.144602
0.0447137	0.0498165	0.0904819	0.0391774	0.0675521	0.0722166	0.183332	-0.00934872	-0.0378417	0.00543447	-0.0188451		-0.0489431	-0.0525612	-0.18214	-0.127149	-0.224112	-0.038442	-0.015469	-0.140051	-0.0555192	-0.281055	-0.154052	-0.216069	-0.140051	-0.0555192	-0.281055	-0.154052	-0.160752
0.0453756	0.0428268	0.0881311	0.0248853	0.0865556	0.0727225	0.188102	0.0210078	-0.0282785	0.00330813	-0.0213384		-0.051098	-0.0542047	-0.178733	-0.119974	-0.233744	-0.0160705	0.00548376	-0.14089	-0.0543689	-0.284169	-0.140622	-0.190297	-0.14089	-0.0543689	-0.284169	-0.140622	-0.133161
0.0413487	0.036095	0.0840305	0.00592855	0.0976753	0.0776762	0.183983	0.0237769	-0.0216299	0.0100528	-0.0101161		-0.054854	-0.0512341	-0.177747	-0.126606	-0.233088	-0.0306022	0.00700484	-0.136645	-0.0565534	-0.313275	-0.142378	-0.182595	-0.136645	-0.0565534	-0.313275	-0.142378	-0.124916
0.04053	0.0391069	0.0888901	-0.00452326	0.0943091	0.0808705	0.182224	0.0205456	-0.00928228	0.00338601	-0.0131221
0.0343128	0.0478385	0.0963772	-0.0131968	0.0902685	0.096419	0.167063	0.0245605	-0.0198405	0.00734749	-0.0180696
0.0318408	0.050303	0.0978267	-0.0250897	0.0718912	0.103978	0.151915	0.0172815	-0.0192944	0.00243457	-0.0209064
0.0277714	0.0519306	0.0885396	-0.0271126	0.0720761	0.106386	0.140831	0.0282868	-0.0274676	0.000951556	-0.0228635
0.0400356	0.0472498	0.081374	-0.0276472	0.0872469	0.104847	0.121492	0.0109249	-0.0281192	-0.00102918	-0.0273764
0.0427362	0.0539402	0.0832003	-0.0353853	0.0760411	0.099453	0.106038	0.0285718	-0.0205728	-0.00122218	-0.0200866
0.0366227	0.057536	0.0958159	-0.0458042	0.0653417	0.0904225	0.105325	0.0218699	-0.0167583	0.00892531	-0.0228323
0.0412609	0.05404	0.0863127	-0.0275999	0.0608829	0.0911853	0.117277	0.0155846	-0.0134981	0.00289844	-0.0216897
0.0380208	0.0536848	0.0943691	-0.037768	0.0472858	0.0830625	0.113731	0.00356362	-0.00389972	0.0146678	-0.0232591
0.0433768	0.0544827	0.0979427	-0.0349042	0.0564787	0.0786631	0.106554	0.00581218	0.00375419	0.00922665	-0.0291201
0.0356977	0.0600565	0.100723	-0.0321083	0.0606664	0.0817666	0.102437	0.0148795	0.0121176	0.0125143	-0.0220151
0.0386242	0.0626889	0.0880257	-0.0334405	0.0385363	0.0737442	0.0906107	0.0357924	0.0148172	0.0190288	-0.0167969
0.050907	0.060492	0.0899706	-0.0161181	0.0267716	0.0787983	0.0910536	0.0425125	0.00553734	0.0298839	-0.0190663
0.0440811	0.0675352	0.0836167	-0.00658525	0.0173854	0.0957875	0.0914235	0.0408265	-0.00222621	0.025848	-0.0192225
0.0382999	0.0615625	0.0805491	0.0207284	0.0179107	0.0992058	0.101357	0.0241313	-0.0173272	0.0235828	-0.0191496
0.0452507	0.063988	0.0814768	0.0416772	0.0274188	0.10195	0.12313	0.00633824	-0.0249376	0.0232171	-0.0218615
0.0519463	0.0773057	0.0742427	0.0795887	0.0789114	0.0924232	0.136237	0.00208223	-0.0131941	0.0219779	-0.0154149
0.0491899	0.0656643	0.0892775	0.100482	0.159752	0.0969771	0.15371	0.00373349	-0.0161853	0.0180536	-0.0175725
0.0468721	0.0632436	0.0932042	0.129436	0.160372	0.0924908	0.159499	-0.00186143	-0.0198985	0.0189001	-0.019743
0.0466568	0.0621123	0.0936233	0.13708	0.163229	0.0811505	0.161007	-0.00598958	-0.0167252	0.0152027	-0.0197144
0.039379	0.0641632	0.101914	0.130057	0.183088	0.0809497	0.17519	0.00909278	-0.0114936	0.0114444	-0.0165054
0.0449344	0.0604117	0.100583	0.095951	0.147699	0.0674097	0.15684	0.0037408	-0.0106496	0.0114986	-0.0163362
0.0506784	0.0662287	0.103593	0.0764165	0.139122	0.0762413	0.141288	-0.00754768	-0.00931331	0.00403609	-0.0205758
0.0576691	0.0578791	0.103287	0.0557288	0.119057	0.0727921	0.129713	-0.0134805	-0.0210528	0.00286458	-0.0272879
0.0524354	0.0587671	0.0959319	0.0497196	0.101951	0.076276	0.10988	-0.00762439	-0.0143235	0.0115697	-0.0244849
0.0470422	0.0666813	0.106078	0.0405692	0.099537	0.0724638	0.105234	-0.00708372	-0.0175237	0.0136655	-0.0186473
0.0434193	0.0735688	0.0995819	0.0217296	0.0786004	0.0742637	0.0860788	0.00250601	-0.0132665	0.0167196	-0.016862
0.0485626	0.0778969	0.0947038	0.0221922	0.0766105	0.0744607	0.0768835	0.00876033	-0.0194682	0.00966682	-0.0170129
0.041641	0.0715251	0.103656	0.00713531	0.0731036	0.0736708	0.0630123	-0.00199112	-0.0157364	0.0160628	-0.0185614
0.0388421	0.0407029	0.111705	0.0158664	0.0604206	0.072037	0.0560189	-0.00534295	-0.0121391	0.0100596	-0.018905
0.0324469	0.0513151	0.0805518	0.0110989	0.0635178	0.079986	0.0602573	-0.013223	-0.0110117	0.00851223	-0.0190377
0.0468109	0.0649369	0.0982036	0.0110147	0.0764529	0.0867338	0.0531287	-0.0170442	-0.0158026	0.00812624	-0.0176245
0.055835	0.0732087	0.108937	-0.00506805	0.0678463	0.087653	0.045431	-0.0117781	-0.00937123	0.00762852	-0.0143895
0.0638304	0.074267	0.100483	-0.0170186	0.0482986	0.0949126	0.0395243	-0.000515214	-0.0108586	0.00394129	-0.0192043
0.0611431	0.0655013	0.0931647	-0.0168973	0.032405	0.102468	0.0323388	-0.00724263	-0.0141642	0.00100234	-0.0210859
0.0694336	0.0629711	0.120839	-0.0158673	0.0229095	0.109642	0.0317821	-0.0138678	-0.0109413	-0.00250543	-0.0223326
0.0606381	0.0595115	0.10889	-0.0172385	0.0239517	0.102331	0.0284117	-0.0117544	-0.00419761	0.000968486	-0.0146576
0.0692715	0.0601611	0.0969755	-0.0202853	0.0197661	0.102524	0.0215232	-0.0144961	-0.00678545	-0.00151337	-0.0206799
0.07013	0.0581588	0.107723	-0.0246929	0.0207495	0.10419	0.0181243	-0.00192901	-0.0071909	0.00145267	-0.0212889
0.0601597	0.057789	0.0987412	-0.0158817	0.00977058	0.0958377	0.00694768	0.00221375	0.0025399	0.00190638	-0.0216455
0.0664034	0.0610637	0.0948487	-0.0250568	0.0365864	0.0936322	0.00245496	0.00569162	0.00144767	0.00251922	-0.0205342
0.0733542	0.0600297	0.0951096	-0.0174112	0.0438818	0.0887809	-0.00113245	-0.00113626	-0.00902991	0.00464217	-0.0183871
0.0759618	0.0640708	0.113486	-0.0276122	0.076144	0.0853008	0.00368219	-0.00115635	-0.0193834	0.00243796	-0.0159146
0.0733011	0.0600468	0.101743	-0.036812	0.082225	0.0842482	-0.00253754	-0.0184599	-0.020426	0.00600329	-0.00882781
0.0747949	0.0583267	0.104995	-0.0345259	0.0740659	0.0785878	-0.000260943	-0.00756412	-0.0223684	0.00516698	0.0262549
0.0770648	0.0666423	0.10403	-0.0151169	0.0891296	0.0882865	-0.00284345	-0.0107114	-0.0294741	0.0103677	0.0430935
0.0812539	0.0619542	0.106381	-0.0114884	0.0957737	0.0972958	0.00869603	-0.0173621	-0.027904	0.0150808	0.0501777
0.0730352	0.0540983	0.109907	-0.0070437	0.10637	0.0939721	0.0040468	-0.0264586	-0.0355972	0.0131509	0.0351297
0.0675676	0.0513565	0.107778	-0.00956825	0.135245	0.0953047	0.000683488	-0.0337084	-0.0400717	0.0078486	0.020701
0.0837047	0.0601368	0.111523	-0.00297728	0.120574	0.0955132	-0.00709961	-0.0288259	-0.0464637	0.00749308	0.0088749
0.0809775	0.0536556	0.114609	0.0139504	0.131684	0.0995534	-0.0051236	-0.0297684	-0.0411536	-0.00401553	-0.00172799
0.093364	0.0574241	0.113349	-0.00573414	0.107749	0.0790339	-0.0307584	-0.0404432	-0.0365426	0.00842758	-0.00169156
0.0775672	0.0541908	0.117974	-0.00600962	0.105883	0.0942753	-0.00939755	-0.0371973	-0.0340292	-0.00116462	0.00207697
0.0828753	0.0562198	0.110722	-0.00809833	0.0963326	0.103182	-0.00644865	-0.0462189	-0.030165	0.00647393	0.00159289
0.0837977	0.0566018	0.105214	-0.0246827	0.0848095	0.0977921	-0.00496175	-0.0452581	-0.0360875	0.000470761	-0.00319064
0.0807861	0.0602998	0.105114	-0.0297297	0.0864043	0.104511	-0.00323474	-0.049452	-0.0344554	0.000423358	-0.00836716
0.0889383	0.0617911	0.101	-0.021416	0.0844628	0.106309	0.00851817	-0.0404267	-0.027842	0.00974469	0.000648159
0.0980741	0.0642824	0.0995107	-0.0286895	0.079796	0.0901308	0.00653682	-0.0455047	-0.033479	0.00186236	-0.00545228
0.0906581	0.0651169	0.103543	-0.0271764	0.0775035	0.0874812	0.0119651	-0.0429529	-0.0371073	0.00752355	-0.00657399
0.0690934	0.0447609	0.0900233	-0.0236959	0.10608	0.072091	0.012552	-0.0348756	-0.0319772	0.0059051	-0.00316722
0.112696	0.0923069	0.132674	-0.00631182	0.166488	0.0590763	0.00977207	-0.036916	-0.040171	0.00306096	-0.0101681
0.0951741	0.07026	0.115471	-9.3e-05	0.149372	0.0665599	0.0181617	-0.0219688	-0.0431312	-0.00070414	-0.00981679
0.0666559	0.0516411	0.107562	0.00675704	0.133999	0.0633347	0.0133186	-0.00991497	-0.0375397	0.000443674	-0.01751
0.0720332	0.0598546	0.102565	0.0357174	0.1287	0.0612239	0.0168224	-0.00785638	-0.0392153	0.00107345	-0.0175933
0.0754089	0.0707101	0.0983406	0.0424646	0.0963389	0.0590956	0.0201412	-0.0110986	-0.0350863	-0.00876931	-0.0159276
0.0821603	0.072491	0.108055	0.0681213	0.0860618	0.0655113	0.0265584	-0.0202993	-0.0387002	-0.00324694	-0.0215518
0.0738194	0.0801303	0.112258	0.0864202	0.092832	0.06875	0.026987	-0.0239927	-0.0442544	-0.00868467	-0.0201256
0.0798771	0.0841689	0.113647	0.100864	0.0863077	0.065687	0.0172315	-0.0143609	-0.0458514	-0.00115446	-0.0159797
0.0796219	0.0864242	0.124036	0.094773	0.0820884	0.0642559	0.0196806	-0.0266888	-0.0341533	-0.00156754	-0.0210547
0.0846509	0.0878669	0.124449	0.0938294	0.0716243	0.0633618	0.0193302	-0.0301648	-0.0281543	0.00125629	-0.0199356
0.0755737	0.0872562	0.13258	0.0769881	0.0792497	0.0638909	0.0174485	-0.0317357	-0.0299085	-0.00147612	-0.0229442
0.0869315	0.0930635	0.141564	0.0500486	0.0726602	0.0661679	0.0169754	-0.026402	-0.029772	0.00649763	-0.0201646
0.0981272	0.0959465	0.152637	0.0326296	0.0797392	0.0758995	0.00757552	-0.00869479	-0.0346209	0.00337923	-0.0191418
0.0873435	0.095202	0.152155	0.059676	0.0949731	0.0798604	0.0205236	-0.0100063	-0.032273	0.0107097	-0.010038
0.104328	0.096579	0.148682	0.0354974	0.080233	0.0843274	0.0129806	-0.0108776	-0.0337872	0.0112345	-0.0121799
0.120638	0.0911829	0.154959	0.0398887	0.0653164	0.0797639	0.0159811	-0.0117361	-0.032697	0.00714095	-0.00505408
0.115676	0.0970218	0.158546	0.0584733	0.0525914	0.0838968	0.000411364	-0.0189257	-0.0223684	0.0142513	0.000200516
0.129351	0.097051	0.150355	0.0359353	0.0809096	0.0963437	0.00223797	-0.0202609	-0.0284067	0.00966343	-0.00549392
0.122108	0.0969415	0.151428	0.02528	0.085734	0.0925159	0.00584851	-0.0306288	-0.0256265	0.00790955	-0.00165252
0.123318	0.0966034	0.157745	0.019571	0.0781297	0.0916314	-0.00352287	-0.0285903	-0.0318799	0.0108383	-0.00646728

## Sheet: Supplementary figure 3
Supplementary figure 2b
iβARK in S100β+ cells （%）	iβARK in GCaMP7b+ cells （%）	iβARK in NeuN+ cells （%）	iβARK in NG2+ cells （%）	iβARK in Iba1+ cells （%）
90.9091	100	0	0	0
78.5714	100	0	0	0
77.7778	90	0	0	0
80	100	0	0	0
92.3077	100	0	0	0
	100		0	0
	100

## Sheet: Supplementaruy figure 4
Sup figure 3 b										Sup figure 3 c			Sup figure 3 e												Sup figure 3f
ΔF/F										Mean ΔF/F			ΔF/F												Mean ΔF/F
Cell 1	Cell 2	Cell 3	Cell 4	Cell 5	Cell 6	Cell 7	Cell 8	Cell 9		0.00116801	0.348787		Cell 1	Cell 2	Cell 3	Cell 4	Cell 5	Cell 6	Cell 7	Cell 8	Cell 9	Cell 10	Cell 11		0.0503562	0.0135675
0.018994	-0.655345	-0.452038	-0.0293835	-0.0133413	0.0960962	0.0204222	0.0109289	0.075049		-0.6566	-0.447002		0.0452183	0.65171	0.0471508	0.0147193	0.129827	-0.0570519	0.0162967	-0.0296311	-0.0299879	0.116369	0.0470267		0.351988	0.022055
-0.0312549	-0.656171	-0.467066	-0.0357	-0.0173483	0.120612	0.0254233	0.022505	0.0838863		-0.475309	-0.358065		0.0325658	0.638155	0.0256445	0.00685397	0.104248	-0.0622616	0.0245235	-0.0304832	-0.000751247	0.110342	0.0410742		0.0460681	-0.0019811
-0.0475139	-0.661709	-0.46568	-0.0381982	-0.0230787	0.0620313	0.0599765	0.0275635	0.0704954		0.00217045	0.0321756		0.0378264	0.628277	0.0310473	0.00624861	0.107855	-0.0640279	0.0312876	-0.0185822	-0.0214829	0.11346	0.0236851		0.00058421	-0.0389563
-0.00537071	-0.658411	-0.467681	-0.0385825	-0.0153765	0.0374221	0.0379735	0.0316633	0.0609877		0.00431768	0.0391308		0.0333311	0.625078	0.0125885	0.000865268	0.0970176	-0.0496121	0.0416197	-0.0238227	-0.0427108	0.10321	0.0114177		-0.0289875	0.0404624
0.0369335	-0.65754	-0.47006	-0.00965275	-0.0206523	0.0103766	0.0473936	0.0235324	0.0652102		-0.00427187	0.560815		0.0418953	0.647491	0.00928911	0.00575568	0.078778	-0.0428592	0.0346189	-0.0270292	-0.0450059	0.100049	0.00373291		-0.0602674	0.0453989
0.185886	-0.658563	-0.468524	-0.00542086	-0.0212813	-0.00424779	0.0251635	0.0618992	0.154381		-0.00438813	0.354049		0.029795	0.672039	-0.00366192	0.00659453	0.0694267	-0.0516104	0.0599082	-0.027753	-0.0530905	0.0941015	0.00529285		0.329189	0.260173
0.358834	-0.659287	-0.455654	0.00741269	-0.0185377	-0.026222	-0.00838894	0.0566666	0.092507		0.00150441	0.351366		0.0293978	0.668311	-0.00603287	0.00899433	0.053342	-0.0526808	0.127405	-0.0354121	-0.0677846	0.0557864	-0.0327068		-0.0353196	-0.0200365
0.361519	-0.658933	-0.472944	0.00866179	-0.0176338	-0.0266949	-0.00255744	0.0591726	0.0973753		0.00257011	0.734074		0.0383979	0.705688	-0.0240405	0.0240245	0.0271629	-0.0596033	0.188959	-0.0430895	-0.0734362	0.0203009	-0.0570693		0.0197018	0.0977151
0.328867	-0.662076	-0.462634	0.0251048	-0.0114383	-0.0189736	-0.00392446	0.0849336	0.0973099		Paired t test			0.0369254	0.705783	-0.0374846	0.023912	-0.00268011	-0.0560707	0.221849	-0.0301625	-0.0796391	-0.00538351	-0.0714092		0.0170731	-0.00384983
0.275684	-0.657368	-0.457985	0.0138253	-0.0131352	-0.024514	0.00171682	0.100401	0.0775506		P value	0.0048		0.0294172	0.74193	-0.0515162	0.0236742	-0.0177531	-0.0590502	0.219456	-0.0277438	-0.0589902	-0.00237898	-0.0756515		-0.0262044	0.0627859
0.202365	-0.658067	-0.46966	0.00975214	-0.0084938	-0.0289059	5.4532e-05	0.114628	0.0692528		t, df	t=3.860, df=8		0.0199908	0.741414	-0.0668435	0.019601	-0.0258812	-0.0709146	0.221942	-0.0261772	-0.0520428	-0.0021128	-0.0790409		Paired t test
0.169806	-0.653873	-0.467767	-0.000620808	-0.00793874	-0.0253549	-0.00248646	0.0960363	0.0475519					0.028894	0.760545	-0.0561218	0.00741608	-0.0137919	-0.0750003	0.22042	-0.0259665	-0.0222273	0.0175516	-0.0735436		P value	0.6514
0.14739	-0.656731	-0.486802	-0.00938956	-0.00834579	-0.0234592	0.00158622	0.0808166	0.0495507					0.034203	0.719058	-0.0803295	0.00989372	-0.0269329	-0.0843937	0.209598	-0.0283852	-0.032028	0.0279216	-0.0546167		t, df	t=0.4657, df=10
0.111404	-0.656372	-0.473548	-0.0177614	-0.00750527	-0.033902	-0.028176	0.0598591	0.0245633					0.0353656	0.783927	-0.086451	0.0163062	-0.0258412	-0.0715302	0.213884	-0.037162	-0.0145563	0.035896	-0.0500562
0.117607	-0.663623	-0.470872	-0.0225824	-0.0112004	-0.0416121	0.0152934	0.048261	0.0321008					0.0299791	0.756097	-0.0701691	0.0143344	-0.0389307	-0.0739833	0.214468	-0.0300068	0.00430072	0.0463207	-0.0327068
0.0809433	-0.663156	-0.485049	-0.0187682	0.0110496	-0.0200471	-0.00300034	0.0297728	0.0387349					0.0448792	0.710467	-0.0776963	0.0120427	-0.00805311	-0.0607808	0.212362	-0.00708444	0.000978689	0.0583279	-0.0271963
0.0553652	-0.662212	-0.481576	-0.0168257	0.0109862	-0.0505535	0.0227659	0.02774	0.0260921					0.0228681	0.660746	-0.0838597	0.0206518	-0.0245665	-0.0623151	0.218002	-0.00997034	0.0332961	0.0711044	-0.0242355
0.0132266	-0.660341	-0.486899	-0.027232	-0.0091493	-0.0421452	0.0040534	0.0209651	0.010081					0.0211824	0.640468	-0.102166	0.0352062	-0.0319229	-0.0582919	0.266205	-0.0184631	0.0408086	0.0932774	-0.0151145
-0.0389977	-0.659291	-0.491426	-0.0325418	-0.00797575	-0.0289509	-0.0451041	0.0123094	0.00709711					0.0215796	0.626244	-0.102843	0.0374634	-0.0469502	-0.0590234	0.307846	-0.01959	0.0208213	0.0778099	-0.0203467
-0.0689393	-0.663544	-0.462226	-0.0200048	-0.00241986	-0.0165374	-0.0555052	-0.00190988	0.0159998					0.028865	0.593386	-0.0938576	0.0310725	-0.0569474	-0.0486219	0.322406	-0.00967717	0.0205869	0.0644828	-0.0167672
-0.06754	-0.656411	-0.477585	-0.0276289	-0.0154241	-0.0154188	-0.0782903	-0.00304762	-0.00408242					0.0298144	0.567085	-0.0902697	0.0268567	-0.0681964	-0.0432696	0.330624	-0.0156689	-0.00219171	0.0643041	-0.00783183
-0.0460715	-0.6615	-0.486484	-0.0295005	-0.0115123	0.00349235	-0.0270191	-0.0208935	-0.00874634					0.0254742	0.535144	-0.0900336	0.0222689	-0.0778449	-0.0541884	0.314475	-0.000790423	-0.00485209	0.0683697	-0.01009
-0.0423543	-0.658511	-0.493424	-0.0246378	-0.00221898	0.00322959	-0.0619499	-0.0386192	-0.00888123					0.0310544	0.498577	-0.0880718	0.0203318	-0.088831	-0.0587112	0.353622	-0.0114912	-0.0184228	0.0571939	-0.0125161
-0.0248615	-0.654381	-0.495953	-0.0248926	-0.000284202	-0.0276296	-0.0528932	-0.0319864	-0.00967831					0.0392408	0.477967	-0.0806705	0.0157441	-0.0864246	-0.0551519	0.383469	-0.00339232	-0.0109103	0.0484501	-0.0141865
-0.00527092	-0.652297	-0.484271	-0.0273783	-0.0162752	-0.0356175	-0.00885739	-0.0557098	-0.021892					0.0279349	0.446505	-0.0925357	0.0255638	-0.0800399	-0.0466148	0.423047	-0.00488566	-0.00491412	0.0752721	-0.0294323
0.00604166	-0.646997	-0.492147	-0.0383695	-0.0109096	-0.0371828	-0.00139199	-0.0609915	-0.00866459					0.042525	0.435167	-0.0871958	0.02578	-0.0755528	-0.0375157	0.448083	-0.0185548	-0.00675434	0.0361731	-0.0427249
-0.0208972	-0.651499	-0.4954	-0.0224069	-0.0195633	-0.0337219	0.00890683	-0.06771	-0.0215936					0.0491613	0.38646	-0.110669	0.0303548	-0.0758901	-0.0457584	0.463598	-0.0290081	-0.00521738	0.0114477	-0.0790409
-0.0279437	-0.640059	-0.496744	-0.0108601	-0.01581	-0.00330561	0.0154155	-0.0581177	-0.0310931					0.0542572	0.378711	-0.106478	0.0319633	-0.0691795	-0.0444828	0.49073	-0.0452975	-0.0254184	-0.0301053	-0.103836
-0.0533176	-0.654601	-0.486171	-0.000624985	-0.0184902	-0.0201034	0.00676615	-0.0573796	-0.0176082					0.0566792	0.396739	-0.108555	0.030091	-0.0483049	-0.0500938	0.491973	-0.0467358	-0.0202148	-0.0440194	-0.0951927
-0.0777231	-0.653311	-0.473868	0.00535732	-0.011655	-0.00241222	0.0359918	-0.0611754	-0.0100666					0.0591206	0.381024	-0.12063	0.0280587	-0.0539808	-0.0512	0.495778	-0.0461953	-0.0106415	-0.0519537	-0.0969426
-0.112613	-0.650823	-0.470742	0.00513591	-0.0170417	-0.00768618	0.0217665	-0.0650814	-0.00188739					0.0576964	0.326339	-0.117499	0.0182347	-0.0549068	-0.0556603	0.498779	-0.0672578	-0.0205318	-0.0546848	-0.0965582
-0.118027	-0.656114	-0.489374	0.0100279	-0.0259438	-0.0240936	-0.0120698	-0.0461984	-0.0210009					0.0531915	0.33635	-0.10994	0.0136988	-0.0636351	-0.057498	0.491736	-0.0705926	0.0133364	-0.0265319	-0.0931467
-0.111695	-0.655388	-0.498253	-0.0069039	-0.0230628	-0.014608	-0.0746577	-0.0418877	-0.0366359					0.0608741	0.32732	-0.103331	-0.00133996	-0.0694882	-0.0660529	0.492768	-0.0927454	0.0339784	-0.023181	-0.094468
-0.0962002	-0.655948	-0.490664	-0.0138303	-0.029898	-0.00957054	-0.0460453	-0.0305152	-0.0394113					0.0674135	0.288631	-0.086708	-0.00604876	-0.057639	-0.056704	0.480347	-0.0784991	0.072809	-0.0183825	-0.0808086
-0.0965359	-0.656688	-0.491798	-0.00820731	-0.0258381	0.0533378	-0.0267849	-0.0441583	-0.0264006					0.0665125	0.252503	-0.0570712	-0.0115316	-0.060074	-0.0599512	0.484347	-0.0727456	0.0899774	-0.0157572	-0.0719483
-0.0970915	-0.658636	-0.491469	-0.0133165	-0.0230839	0.0434843	-0.0308334	-0.0413728	-0.0315714					0.0790003	0.255613	-0.0314524	-0.0251564	-0.0469673	-0.0422972	0.50069	-0.0711148	0.11175	-0.0115822	-0.0582757
-0.0852119	-0.659133	-0.48973	-0.0060099	-0.0123634	0.0450008	-0.050876	0.0485798	-0.0604174					0.0856657	0.224819	-0.00472151	-0.0299387	-0.0313799	-0.0450358	0.495288	-0.0665066	0.174165	-0.0209823	-0.0498882
-0.0697104	-0.659341	-0.494188	-0.0020955	0.0018356	0.0164314	-0.0908987	0.104439	-0.0449704					0.0946658	0.178438	0.0235777	-0.0394168	-0.0450296	-0.045687	0.489327	-0.0637581	0.224726	-0.0147982	-0.0366796
-0.0759632	-0.654737	-0.491685	0.000156224	-0.00307536	0.0180455	-0.0930721	0.06927	-0.0472963					0.0870123	0.15359	0.0643297	-0.0439786	-0.0382791	-0.0531269	0.482072	-0.0496859	0.21596	-0.018047	-0.0277
-0.0835087	-0.658908	-0.500725	-0.00349917	0.0101774	0.0430038	-0.0357962	0.039674	-0.034494					0.0993064	0.133102	0.0962011	-0.0438662	-0.0294136	-0.0579529	0.466853	-0.0443996	0.19866	-0.0222876	-0.0274305
-0.0803154	-0.65644	-0.497089	0.000181289	0.00552543	0.0461682	-0.0389731	0.0212324	-0.0414715					0.0917982	0.117214	0.143395	-0.0477708	-0.029568	-0.0670252	0.447744	-0.0492095	0.141931	-0.0117171	-0.0116499
-0.0904713	-0.656084	-0.485826	0.00406227	0.0140839	0.0358305	-0.0408852	-0.000382264	-0.0423994					0.082614	0.0950942	0.203513	-0.0356118	-0.0314428	-0.0613874	0.44525	-0.0483208	0.0993163	-0.0152759	0.00488187
-0.0752329	-0.649002	-0.489081	0.00650616	0.0145544	0.0205679	-0.0265535	-0.00858429	-0.0274388					0.0909263	0.055264	0.243504	-0.0187872	-0.0491851	-0.0694427	0.435307	-0.048504	0.0798597	-0.0241327	0.00844807
-0.102092	-0.654994	-0.470899	-0.00225007	0.0188204	0.0162962	-0.00652933	-0.00866031	-0.0262943					0.0842125	0.047196	0.269181	-0.0128763	-0.0308483	-0.0755088	0.421373	-0.0412572	0.0727538	-0.0109805	0.0103527
-0.085627	-0.650415	-0.471137	0.0160018	0.0338599	0.0107032	-0.00290664	0.0178044	-0.0376946					0.0807926	0.0546267	0.264061	-0.00943875	-0.0537179	-0.0797104	0.413476	-0.0388111	0.0654964	-0.00736344	0.0100478
-0.120692	-0.656175	-0.460668	0.0197282	0.03617	0.0106657	-0.00468818	0.0362412	-0.0213851					0.0920501	0.0609549	0.261071	-0.0148826	-0.0512543	-0.0591483	0.40541	-0.0425856	0.0577496	0.0163848	0.0183026
-0.107499	-0.658432	-0.472316	0.0284594	0.0381735	-0.00407136	0.0248995	-0.0085892	0.0187876					0.0803857	0.0263441	0.260882	-0.0188434	-0.0644353	-0.0625292	0.408546	-0.0504371	0.0351915	0.026474	0.0203752
-0.0564724	-0.65874	-0.488965	0.0230202	0.0413453	-0.0103325	0.010907	-0.0175415	0.0233943					0.0765202	0.0294732	0.260143	-0.0280707	-0.0702313	-0.0640011	0.409772	-0.049127	0.0270656	0.0308495	0.0225759
-0.0124785	-0.658765	-0.477004	0.0280918	0.0333736	0.0175575	0.0591957	-0.0203344	-0.00138462					0.0749604	0.0133945	0.260436	-0.0214291	-0.0662301	-0.0717353	0.398772	-0.0415137	0.0181816	0.0223428	-0.000871775
-0.00812401	-0.659777	-0.469572	0.0644576	0.0378458	-0.016894	0.0310958	-0.0302651	-0.0347188					0.0649431	-0.0140724	0.270413	-0.0195612	-0.0621489	-0.0772483	0.376578	-0.0419352	-0.00031704	0.0249097	-0.0340591
-0.00787227	-0.658479	-0.456887	0.107545	0.0201631	-0.0284479	0.0325764	-0.0281711	-0.0272876					0.0549644	-0.0130145	0.266463	-0.0185883	-0.0461328	-0.0812358	0.355423	-0.0322239	0.000661649	-0.00890946	-0.0426763
0.0476496	-0.657615	-0.432339	0.0725747	0.0349647	-0.0336393	-0.00761245	-0.0193193	-0.0308111					0.0548191	-0.00504208	0.268803	-0.00869936	-0.0318258	-0.0819227	0.35002	-0.0321139	0.00567915	-0.0139814	-0.0414434
0.0246094	-0.656465	-0.454869	0.0511938	0.0366088	-0.0361167	-0.00571451	-0.0504894	-0.0463643					0.0508761	0.0100806	0.260038	-0.0035668	-0.0352325	-0.0786221	0.343746	-0.0199015	0.00764343	-0.0267434	-0.0344435
0.0291068	-0.652267	-0.445929	0.041506	0.0285948	-0.0295402	0.0278677	-0.0307776	-0.0394808					0.0527265	0.0208571	0.265425	-0.00930471	-0.0448696	-0.0781939	0.337811	-0.0351831	0.0181816	-0.0241327	-0.0182785
0.00281436	-0.651168	-0.440424	0.0339654	0.032385	-0.0311093	0.0162033	-0.0393278	-0.0220269					0.0483669	0.00979387	0.25025	-0.00953388	-0.0449382	-0.0642331	0.319176	-0.0252427	-0.00438343	-0.016738	-0.00235659
-0.00896089	-0.655223	-0.46138	0.0280709	0.0481117	-0.0339621	0.00775984	-0.0185861	-0.0418516					0.0405874	-0.0156273	0.242764	-0.0146059	-0.0428176	-0.0626541	0.308438	-0.0226683	-0.00771924	-0.0179559	0.0138217
-0.0416036	-0.658876	-0.470971	0.0259779	0.0599372	-0.0204713	0.0265305	-0.0381582	-0.0396607					0.0301438	-0.0138684	0.226367	-0.0200195	-0.0270244	-0.0603794	0.29885	-0.0302724	-0.0058997	-0.0259558	0.0302121
-0.0593776	-0.660795	-0.464517	0.0277701	0.0710912	-0.0180239	0.00904169	-0.0636495	-0.0510855					0.0310932	-0.000555605	0.223341	-0.0200411	-0.0190335	-0.0692554	0.284873	-0.0266444	-0.00310837	-0.0233268	0.0357447
-0.0728992	-0.655715	-0.459566	0.0266171	0.0656199	-0.0319313	0.0351287	-0.0603588	-0.0236496					0.0142167	-0.0123708	0.224258	-0.0217621	-0.0294365	-0.0512892	0.271954	-0.0284676	0.0169479	-0.0391699	0.0386834
-0.0706358	-0.652651	-0.442352	0.0241398	0.0710859	-0.0286544	0.0792781	-0.0466814	-0.0423544					0.0151952	-0.00336602	0.218856	-0.0248537	-0.0352268	-0.0538851	0.268175	-0.00923742	0.0245224	-0.0355236	0.0269994
-0.0700824	-0.642887	-0.460165	0.0317764	0.053287	-0.0174683	0.123754	-0.046782	-0.0432005					0.0272955	0.000610622	0.204336	-0.0139184	-0.034638	-0.040861	0.265435	-0.00410692	0.018154	-0.037664	0.03076
-0.0634055	-0.646398	-0.44799	0.0470956	0.0532553	-0.0305537	0.159954	-0.0325529	-0.0359573					0.0327595	-0.0192152	0.194323	-0.011938	-0.027093	-0.043439	0.258045	-0.013012	0.0070507	-0.0275419	0.0399119
-0.0345299	-0.64801	-0.408741	0.0485034	0.0446545	-0.0153137	0.181874	-0.0462818	-0.0135288					0.0335443	-0.00800544	0.205044	-0.0199849	-0.0225774	-0.0329573	0.24253	-0.015449	0.0103176	-0.0314507	0.0398678
-0.0352556	-0.650786	-0.401284	0.0445598	0.0444642	-0.0165599	0.142864	-0.0449062	-0.0446966					0.0356369	-0.00970061	0.199211	-0.0179224	-0.00896767	-0.0270072	0.245811	-0.0267177	0.0252874	-0.0479757	0.0322625
0.0136234	-0.649385	-0.400932	0.0326328	0.0543337	0.00259897	0.158066	-0.0378909	-0.0279866					0.0300469	-0.0171058	0.182337	-0.0213989	-0.00932205	-0.00201156	0.259872	-0.0204512	0.0818515	-0.0379046	0.0354354
0.0372601	-0.651975	-0.410648	0.0315132	0.0438457	0.00520404	0.0994257	-0.0204178	0.170351					0.0164934	-0.00980895	0.175276	-0.025511	0.000555116	0.0181759	0.273577	-0.0104559	0.176488	-0.0406758	0.036169
0.0646661	-0.652673	-0.439835	0.0334808	0.0618032	0.00725731	0.10567	-0.00928803	0.113395					0.0128507	-0.00198949	0.165132	-0.0337827	0.00931196	0.0291661	0.271743	-0.0256733	0.241578	-0.045343	0.041273
0.0743594	-0.649691	-0.449335	0.0335393	0.0497822	0.0149449	0.10377	-0.0112595	0.0746811					0.0193223	-0.00588329	0.155081	-0.0409562	0.0214126	0.0657854	0.269976	-0.0379041	0.289092	-0.0247744	0.0389221
0.0769063	-0.652462	-0.451759	0.0295581	0.054339	0.0402449	0.0499545	-0.0026087	0.038784					0.0221802	-0.00838144	0.135998	-0.0507024	0.0139762	0.0945544	0.254799	-0.0479268	0.305399	-0.0274252	0.0273043
0.157632	-0.652311	-0.455631	0.030356	0.0555495	0.0936413	0.0750762	0.00579929	0.0411916					0.0130154	-0.0131101	0.11915	-0.0586412	0.0119356	0.116874	0.255018	-0.0545873	0.293607	-0.0237498	0.0303711
0.299949	-0.648269	-0.480234	0.0244698	0.0634208	0.14581	0.104424	0.0118901	0.0501842					0.0137904	0.000980246	0.112803	-0.0612053	0.000526536	0.135705	0.24472	-0.0475237	0.299382	-0.0141601	0.0275915
0.297688	-0.647659	-0.470629	0.0361879	0.0602596	0.147165	0.0729398	0.0296477	0.0281808					0.0316551	0.00085279	0.107033	-0.0691312	0.00317302	0.157017	0.237254	-0.0378766	0.291987	-0.0126469	0.03232
0.271125	-0.643749	-0.44271	0.0370234	0.0512571	0.148742	0.0971388	0.0817974	0.0685293					0.0304925	0.00818792	0.0806221	-0.0739178	0.00808875	0.163475	0.233982	-0.0330392	0.275088	-0.00577366	0.0277727
0.232407	-0.612102	-0.435108	0.0289941	0.0456219	0.166058	0.135191	0.0512599	0.0413796					0.0200586	0.0399119	0.0794104	-0.0796341	0.0188919	0.17567	0.232773	-0.0284584	0.256554	0.00241222	0.0294299
0.197208	-0.600172	-0.444878	0.0254808	0.0607248	0.201579	0.19648	0.0435213	0.041396					0.0220252	0.063383	0.0689247	-0.0689063	0.0233561	0.174831	0.22343	-0.0315917	0.239999	0.0208551	0.0261907
0.224117	-0.589223	-0.418237	0.0294453	0.0420431	0.268474	0.260723	0.047572	0.106511					0.00819078	0.0722476	0.0473502	-0.0616767	0.0337877	0.176535	0.224588	-0.0248488	0.237635	0.0112362	0.0449939
0.182818	-0.608088	-0.400785	0.0366809	0.0550262	0.310388	0.328441	0.0606928	0.17721					0.014953	0.0956295	0.0431433	-0.0651877	0.0451167	0.184171	0.224326	-0.0212758	0.213692	-0.000880362	0.0524445
0.243322	-0.608072	-0.378389	0.0326579	0.0471496	0.357309	0.329375	0.0770944	0.187821					0.0183826	0.106323	0.0300192	-0.0566695	0.0471744	0.172075	0.223802	-0.0312527	0.172732	-0.00930326	0.0595857
0.37569	-0.620559	-0.369063	0.0299633	0.0399867	0.389883	0.309049	0.0589666	0.162441					0.017656	0.0969869	0.0237089	-0.0543648	0.035754	0.17245	0.221037	-0.0177119	0.148906	-0.00570074	0.0504603
0.378166	-0.614458	-0.354423	0.0248834	0.0494227	0.399955	0.340553	0.0729088	0.293554					0.0234203	0.0921818	0.024396	-0.0374235	0.0290434	0.169292	0.224656	-0.0352014	0.15007	-0.0116843	0.0512425
0.417232	-0.603128	-0.343777	0.0201209	0.045643	0.422942	0.393728	0.0998885	0.435647					0.0277702	0.0787224	0.0159981	-0.0392223	0.0300323	0.162503	0.2271	-0.0257466	0.190693	-0.0200379	0.0452679
0.485604	-0.588225	-0.344966	0.0281544	0.050628	0.450986	0.435093	0.144692	0.436395					0.0240113	0.0684303	0.0141202	-0.0382667	0.0354796	0.142066	0.233441	-0.0164293	0.202534	-0.0163552	0.0516711
0.594303	-0.553623	-0.329761	0.0163736	0.0473347	0.443546	0.412112	0.134491	0.518968					0.0164934	0.0756634	0.0027218	-0.0350842	0.053542	0.134894	0.240332	0.00652053	0.238276	-0.0386849	0.0509376
0.59179	-0.550438	-0.343415	0.011749	0.0290018	0.44676	0.46538	0.110981	0.480618					0.0115525	0.0788498	-0.00168439	-0.0337827	0.0644023	0.122806	0.252896	-0.00746007	0.209991	-0.0499483	0.053262
0.626537	-0.469917	-0.32506	0.00858242	0.0497505	0.43149	0.401496	0.121582	0.595569					0.00598192	0.0672322	-0.0125844	-0.035802	0.0659914	0.109836	0.258231	0.00882925	0.186013	-0.0507031	0.0566691
0.634813	-0.429372	-0.342104	0.016336	0.0424713	0.539675	0.390636	0.132706	0.807281					0.00609818	0.0451248	-0.0257505	-0.0410513	0.0933765	0.102619	0.267295	0.00891171	0.134577	-0.0482674	0.066559
0.609786	-0.332807	-0.357687	0.018546	0.043962	0.616994	0.433092	0.15564	0.940091					-0.00753283	0.0272937	-0.0330994	-0.0406449	0.0915245	0.103538	0.254215	0.0204736	0.0979172	-0.047374	0.0721315
0.611374	-0.304612	-0.329444	0.0171131	0.032919	0.666265	0.451381	0.201187	0.857031					-0.00787191	0.0188943	-0.0436323	-0.0378256	0.0894954	0.102833	0.242184	0.0106341	0.059893	-0.0444971	0.0777879
0.648935	-0.312833	-0.313722	0.010784	0.0351762	0.724845	0.475488	0.331093	0.867614					-0.0145469	0.00537113	-0.058755	-0.0442727	0.0990525	0.0901744	0.221037	0.00696945	0.0589212	-0.0447232	0.0838818
0.642912	-0.31089	-0.317124	0.0193314	0.0323322	0.825283	0.399514	0.29799	1.25018					0.0635383	-0.00822212	-0.0662035	-0.0389196	0.0697925	0.0919942	0.212548	0.0138865	0.206021	-0.0165958	0.0971391
0.636072	-0.285749	-0.332161	0.0336187	0.0355409	0.954752	0.323885	0.278536	1.52201					0.0676751	0.00414754	-0.0634706	-0.0339124	0.0755827	0.0751253	0.228613	0.00258105	0.282331	-0.0161291	0.0910584
0.627075	-0.298132	-0.326119	0.0272646	0.0341612	1.05175	0.385404	0.346442	1.33423					0.103017	0.0100169	-0.0752624	-0.0304922	0.0722218	0.0615034	0.241659	0.00757411	0.304214	-0.0157499	0.0819507
0.59191	-0.269186	-0.32943	0.0202212	0.0302441	1.11812	0.406518	0.362003	1.1999					0.10633	-0.0164494	-0.0592743	-0.0324163	0.0571088	0.0485863	0.231919	0.0044775	0.282972	-0.0184591	0.0777393
0.582577	-0.286595	-0.324863	0.0192311	0.0215587	1.12319	0.464142	0.451333	1.15619					0.0847066	-0.0112428	-0.0684486	-0.0269595	0.0562285	0.0446523	0.221105	-0.00778072	0.234493	0.00202207	0.0597094
0.58446	-0.278558	-0.312346	0.0241272	0.0315498	1.08376	0.457466	0.362422	1.30099					0.0685082	-0.00333416	-0.0609528	-0.025632	0.0485577	0.0365524	0.243418	-0.00413441	0.19733	0.0182516	0.065388
0.570496	-0.260015	-0.301659	0.0181742	0.0333313	1.02998	0.445411	0.387224	1.25938					0.0610582	-0.00772504	-0.0311848	-0.0304489	0.0412813	0.033448	0.23246	0.0057876	0.129463	0.0084067	0.061592
0.642844	-0.243139	-0.301539	0.0294453	0.0356308	0.979722	0.446519	0.403498	1.07044					0.0485703	-0.000434522	-0.0284362	-0.0283561	0.0287405	0.0257495	0.249565	-0.00256777	0.0852011	0.00632468	0.0532753
0.662167	-0.234029	-0.285668	0.0350892	0.0366246	0.960379	0.485451	0.457629	1.60295					0.0544897	0.00245237	-0.0363988	-0.0284167	0.0292435	0.00724807	0.261791	-0.00440009	0.0374797	0.0162462	0.0553655
0.665188	-0.220487	-0.286552	0.0746426	0.0272626	0.928754	0.47894	0.488674	1.48764					0.0516511	-0.000899738	-0.0419852	-0.0324293	0.0261169	0.0146076	0.272478	-0.0278629	0.0144874	0.0311923	0.0599746
0.645284	-0.224998	-0.28765	0.0957352	0.0373119	0.923123	0.407872	0.558699	1.03748					0.0415175	0.00873598	-0.0416653	-0.0332898	0.0328846	0.00658794	0.284011	-0.00472991	-0.0169548	0.0224886	0.0624669
0.601837	-0.229774	-0.292422	0.0899075	0.0400872	0.901337	0.391459	0.524805	0.645879					0.0338446	-0.00441117	-0.0438946	-0.0444672	0.0733821	0.00856833	0.281745	-0.0134151	-0.0426488	0.0103174	0.0703241
0.563318	-0.242821	-0.294855	0.0801821	0.05085	0.883236	0.39516	0.603363	0.846894					0.0304732	-0.010784	-0.0458826	-0.0513251	0.0865631	0.00283235	0.291333	-0.0219446	-0.0528354	0.0218177	0.0814823
0.513429	-0.257543	-0.29659	0.067219	0.048302	0.878751	0.437359	0.735248	1.08964					0.0367122	0.00980662	-0.0404169	-0.0552426	0.0941539	0.0137601	0.317899	-0.0264612	-0.0376106	0.0170083	0.084801
0.463126	-0.27507	-0.302802	0.0689862	0.0352608	0.874242	0.456736	0.770292	1.07696					0.0137226	-0.000396285	-0.0478234	-0.0584423	0.0891867	0.00781899	0.325906	-0.0243632	-0.0340749	-0.000606891	0.0749553
0.441683	-0.296985	-0.310686	0.0637558	0.0322053	0.848526	0.472926	0.692507	0.887451					0.00724136	0.00874235	-0.0407263	-0.0509921	0.0992525	-0.0073015	0.331842	-0.0190128	-0.0414633	-0.00586847	0.0687199
0.40745	-0.302616	-0.315439	0.0496773	0.0207341	0.817918	0.472386	0.66766	1.18734					0.00219391	0.0228837	-0.0339597	-0.0426987	0.108135	-0.0200937	0.326887	-0.0132868	-0.0482521	-0.0200634	0.0777305
0.348712	-0.322186	-0.318855	0.0441212	0.0286212	0.817348	0.474963	0.717733	1.40103					-0.00789129	0.0304673	-0.0403801	-0.0445235	0.105626	-0.0312713	0.326515	-0.01653	-0.0635459	-0.0134308	0.0759452
0.327622	-0.342659	-0.319737	0.0405535	0.0250953	0.800535	0.471228	0.754967	1.45252					-0.0199141	0.0138088	-0.05897	-0.0550177	0.0787151	-0.0299956	0.31428	-0.00658971	-0.072037	-0.0048621	0.0874878
0.278267	-0.363148	-0.328489	0.0336647	0.0229702	0.781639	0.508317	0.751671	1.35199					-0.0203016	0.0197801	-0.0725086	-0.0524839	0.0668316	-0.0431803	0.313655	-0.00689205	-0.0678742	-0.000471979	0.105805
0.26604	-0.374674	-0.336974	0.023651	0.0248785	0.755149	0.529366	0.790467	1.07394					-0.0327216	0.0397589	-0.0968737	-0.049522	0.0567773	-0.0461509	0.2977	-0.00896257	-0.0718303	0.0174458	0.100754
0.240871	-0.386336	-0.340167	0.0157929	0.0141315	0.755776	0.487926	0.826794	1.24413					-0.0330898	0.0467053	-0.0990768	-0.045038	0.0780921	-0.0455176	0.27154	-0.0224759	-0.0737325	0.0156847	0.102685
0.223185	-0.395423	-0.337615	0.0299926	0.0236362	0.741958	0.467131	0.83149	1.40774					-0.0438919	0.0442008	-0.114199	-0.0323126	0.0445108	-0.0568914	0.264142	-0.0229157	-0.0734706	0.0316554	0.100551
0.217561	-0.403463	-0.334506	0.0246745	0.0262212	0.732552	0.479277	0.762745	1.39907					-0.0432525	0.0308561	-0.124869	-0.0300944	0.0187376	-0.0511643	0.261876	-0.0153665	-0.0876065	0.025227	0.105102
0.200814	-0.396124	-0.337897	0.0138587	0.0269613	0.721227	0.479515	0.706915	0.985393					-0.0414021	0.0283069	-0.128619	-0.0260904	0.0249851	-0.0553035	0.260311	-0.031042	-0.0947744	0.0360892	0.0988979
0.183677	-0.403853	-0.33828	0.00894169	0.0266071	0.726763	0.471722	0.718665	0.688365					-0.0510125	0.0277015	-0.127061	-0.0177451	0.0180002	-0.0537959	0.259035	-0.0487972	-0.0958771	0.0369169	0.0842486
0.179996	-0.412075	-0.333177	0.00748789	0.0285578	0.729188	0.449738	0.714124	0.726245					-0.0600224	0.0206914	-0.129191	-0.0159636	-0.00370899	-0.060308	0.27143	-0.059388	-0.0925826	0.0561802	0.0752204
0.165996	-0.417808	-0.346807	0.00694898	0.0347692	0.705604	0.471146	0.801455	1.01586					-0.055314	0.0173138	-0.140301	-0.0114191	-0.00417198	-0.0520475	0.270483	-0.0623838	-0.079198	0.0477828	0.0772797
0.131072	-0.414012	-0.345342	0.0185877	0.0299375	0.678611	0.494181	0.922874	1.28303					-0.056651	0.0234508	-0.131746	-0.0134211	0.00142394	-0.0463383	0.282117	-0.0664882	-0.0694869	0.0499815	0.0700457
0.103412	-0.416132	-0.352545	0.0201961	0.020105	0.601596	0.461359	0.870882	1.43063					-0.0488134	0.0270897	-0.126521	-0.014874	0.0175544	-0.0411643	0.285127	-0.0688244	-0.000427315	0.0580289	0.0771427
0.0741598	-0.421777	-0.344891	0.00889156	0.0252538	0.555283	0.436793	0.801421	1.25949					-0.0526498	0.00060425	-0.113198	-0.0156091	0.0135361	-0.0453481	0.292872	-0.0775188	0.191513	0.082922	0.0698424
0.074339	-0.419019	-0.354444	-0.00195346	0.0378299	0.517416	0.440613	0.694331	1.15411					-0.0576973	-0.0116188	-0.0981589	-0.0189039	0.0268885	-0.0578013	0.27986	-0.0837762	0.266996	0.0902328	0.0618306
0.0644983	-0.428393	-0.357918	0.0118075	0.0382475	0.475791	0.451394	0.7243	1.36694					-0.0502763	-0.024014	-0.10288	-0.0191677	0.0384119	-0.0612357	0.275057	-0.0815224	0.299362	0.0921544	0.0642832
0.0318828	-0.428157	-0.372542	0.000619936	0.0323745	0.427533	0.428588	0.657472	1.591					-0.048639	-0.0328149	-0.0909778	-0.0251132	0.0302381	-0.0531179	0.272022	-0.0823378	0.294668	0.0976128	0.0532841
0.0111174	-0.436521	-0.370086	0.00155989	0.0382158	0.39548	0.444025	0.772896	1.65652					-0.0517585	-0.0306863	-0.0790444	-0.0316553	0.0388463	-0.049398	0.269147	-0.0852145	0.264288	0.0934707	0.047473
-0.00558163	-0.45354	-0.370891	-0.0045561	0.0251428	0.365819	0.442218	0.928531	1.53964					-0.0482999	-0.0560566	-0.0934799	-0.0322174	0.0433448	-0.0492464	0.267659	-0.0872576	0.183153	0.0846212	0.0474111
-0.025102	-0.447607	-0.38312	-0.00991176	0.03423	0.312858	0.417072	0.876884	1.38056					-0.0548296	-0.0647555	-0.0990925	-0.0341113	0.0473002	-0.0608611	0.272165	-0.0929194	0.100901	0.0764973	0.0463152
-0.0329037	-0.462008	-0.367895	-0.0111149	0.035044	0.270422	0.43225	0.776734	1.42557					-0.0596736	-0.0780492	-0.100315	-0.0392352	0.0286548	-0.0735195	0.276258	-0.0903725	0.0513467	0.0922346	0.051817
-0.0178989	-0.450784	-0.373603	-0.0158314	0.0217596	0.251124	0.471829	0.767161	1.55634					-0.0615822	-0.0801777	-0.107553	-0.047373	0.0226359	-0.0786934	0.29283	-0.0836937	0.0386789	0.0989802	0.0575794
-0.0204572	-0.453379	-0.365557	-0.0176069	0.0259305	0.229833	0.452352	0.773396	1.61694					-0.0588404	-0.0800248	-0.126065	-0.0474854	0.0133989	-0.0851877	0.302291	-0.0832356	0.00169548	0.101241	0.0571729
0.00808509	-0.445132	-0.368405	-0.0233051	0.0160716	0.20352	0.449539	0.811239	1.57689					-0.0734693	-0.0975756	-0.137615	-0.0605005	0.00723135	-0.0883545	0.28867	-0.0830249	-0.00565159	0.106295	0.0590289
0.0149185	-0.447722	-0.368807	-0.0132747	0.0287481	0.20971	0.449209	0.951791	1.44573					-0.0690128	-0.092643	-0.130927	-0.0583904	0.0155995	-0.0930914	0.292221	-0.0891449	-0.00884956	0.0831845	0.0593559
0.0255302	-0.44999	-0.371347	-0.014645	0.034674	0.177082	0.487918	0.965216	1.53278					-0.0709408	-0.0891252	-0.141119	-0.0578716	0.0153366	-0.0978996	0.273374	-0.0723333	-0.00895983	0.0886175	0.0599348
0.0268343	-0.447414	-0.382185	-0.0149959	0.0344784	0.175769	0.448177	0.86521	1.53081					-0.0728493	-0.0882266	-0.137799	-0.0639727	0.0126329	-0.0985419	0.278464	-0.0936524	0.0426281	0.0793304	0.0622725
0.0402901	-0.445663	-0.39164	-0.0185677	0.0401665	0.155859	0.439151	0.767737	1.47206					-0.0728784	-0.0930062	-0.128787	-0.0703635	0.025088	-0.102752	0.271717	-0.0919483	0.0337096	0.0747653	0.0669612
0.0436807	-0.450514	-0.384934	-0.0229834	0.0280556	0.138896	0.419751	0.750629	1.43902					-0.0826923	-0.100418	-0.134819	-0.0743502	0.0115583	-0.104992	0.264108	-0.0847839	0.0454264	0.0754836	0.063965
0.0155558	-0.456171	-0.391629	-0.0117708	0.0310318	0.125105	0.402892	0.797784	1.58357					-0.0771508	-0.107071	-0.121339	-0.0752626	0.0363484	-0.107703	0.249294	-0.085975	0.0218069	0.0655767	0.0576634
-0.0149143	-0.454066	-0.381548	-0.00962769	0.0320256	0.106607	0.398082	0.848801	1.61943					-0.0702626	-0.103114	-0.121087	-0.0837159	0.0438763	-0.115197	0.246403	-0.0809452	0.0262178	0.0698975	0.0524754
-0.0206953	-0.45136	-0.368949	-0.0053373	0.0377295	0.0923125	0.385331	0.910528	1.54095					-0.0712217	-0.083823	-0.110176	-0.0862411	0.0308154	-0.125277	0.250275	-0.0827134	-0.000468668	0.0681692	0.0474951
-0.0171664	-0.449739	-0.361456	-0.000558144	0.0458545	0.0671814	0.402861	0.936194	1.45846					-0.0760269	-0.0996595	-0.118831	-0.0832533	0.0322215	-0.118738	0.266602	-0.0584902	-0.016362	0.0600489	0.0461163
-0.0193141	-0.453077	-0.356675	0.00586699	0.0460765	0.0568775	0.384657	0.93909	1.49224					-0.0796599	-0.0915532	-0.12073	-0.0808362	0.0233789	-0.126856	0.273468	-0.0579954	-0.0294296	0.0575877	0.0421745
-0.0277509	-0.447641	-0.365699	-0.00227513	0.0479003	0.0723615	0.405252	0.886467	1.43246					-0.0767535	-0.0885134	-0.0930078	-0.0771478	0.023619	-0.123127	0.268564	-0.048843	0.0127023	0.0362679	0.0431379
-0.0479857	-0.454071	-0.370551	-0.00860418	0.0339498	0.0831009	0.401009	0.827675	1.3847					-0.0825276	-0.0712175	-0.0888272	-0.0708478	0.0343593	-0.123564	0.281517	-0.0556684	0.167818	0.0308787	0.0401948
-0.0725159	-0.449934	-0.366223	-0.00631904	0.0448765	0.0885062	0.40569	0.834224	1.47246					-0.0944535	-0.0712494	-0.0944451	-0.0723612	0.0210811	-0.13757	0.278456	-0.0582336	0.204181	0.0410409	0.0305037
-0.0556876	-0.451319	-0.373093	-0.00687466	0.0594508	0.0872074	0.4224	0.807413	1.45451					-0.0900455	-0.0763859	-0.105261	-0.0738659	0.023236	-0.133199	0.274288	-0.0653156	0.191947	0.0379634	0.044088
-0.0562093	-0.444686	-0.368607	0.00246643	0.0915967	0.0926428	0.410205	0.791796	1.38804					-0.0768795	-0.0592685	-0.10812	-0.0702857	0.00772292	-0.120469	0.273865	-0.0596903	0.156197	0.0306563	0.0502084
-0.0842435	-0.44472	-0.347533	0.00352336	0.10836	0.091862	0.379522	0.766416	1.33499					-0.0741765	-0.0677188	-0.110853	-0.0694209	0.0317585	-0.124769	0.281111	-0.0649674	0.104444	0.0378905	0.0471858
-0.0919455	-0.456815	-0.340707	0.000277374	0.101852	0.0815544	0.373472	0.755269	1.29621					-0.071677	-0.0846515	-0.118894	-0.0642451	0.054891	-0.124367	0.285262	-0.0882195	0.0445235	0.0380546	0.0513706
-0.110237	-0.456978	-0.343009	-0.00707518	0.120391	0.0751731	0.371739	0.725364	1.19119					-0.0709214	-0.0595871	-0.107113	-0.0653218	0.0353939	-0.12608	0.290428	-0.0805421	0.00899429	0.0443152	0.0569254
-0.101539	-0.445543	-0.3459	-0.00532895	0.101054	0.0701619	0.350821	0.714933	1.25221					-0.0696523	-0.0856839	-0.105209	-0.0588401	0.030924	-0.11823	0.285296	-0.0646101	0.00943539	0.0441439	0.0616848
-0.075344	-0.44154	-0.347808	0.0153	0.111547	0.0863291	0.328393	0.725918	1.20964					-0.0671237	-0.0782659	-0.104029	-0.0588877	0.0393836	-0.119514	0.282709	-0.0785266	-0.00390786	0.0739886	0.0949781
-0.0658345	-0.440837	-0.360107	0.0193898	0.100266	0.0594601	0.323802	0.726359	1.17583					-0.05699	-0.0692356	-0.106337	-0.0604616	0.0513871	-0.128105	0.277729	-0.075714	0.00397679	0.0666633	0.0845535
-0.0345752	-0.437285	-0.366765	0.0135496	0.0972266	0.0651957	0.315308	0.701358	1.19946					-0.0565831	-0.0619897	-0.101668	-0.0527174	0.0490207	-0.124233	0.271506	-0.0748711	-0.00434207	0.0740725	0.0794451
-0.00955736	-0.443547	-0.364879	0.0147026	0.0877483	0.0686754	0.306972	0.656084	1.17957					-0.0557209	-0.0608043	-0.100981	-0.0425993	0.0407954	-0.140264	0.27575	-0.0641154	-0.00321865	0.0670315	0.0702887
0.0120518	-0.446693	-0.36423	0.0285179	0.112171	0.0727294	0.307052	0.566517	1.24638					-0.0523979	-0.0525133	-0.0984369	-0.0305441	0.0336391	-0.137739	0.261055	-0.0677342	0.00240537	0.0653287	0.0728518
0.0230332	-0.463315	-0.354643	0.0290902	0.122083	0.0978529	0.311867	0.585069	1.1836					-0.0545584	-0.0536731	-0.096281	-0.02702	0.0177316	-0.140558	0.258773	-0.0531489	0.0217104	0.069088	0.067814
0.0125938	-0.469912	-0.358673	0.0335519	0.119577	0.0773502	0.294379	0.634394	1.06767					-0.0438725	-0.0453311	-0.091644	-0.0216021	-0.00821888	-0.146258	0.262171	-0.0433735	0.045192	0.0633852	0.0662497
-0.0289325	-0.466719	-0.362445	0.0230619	0.100848	0.07083	0.281129	0.647303	0.994868					-0.0464786	-0.0383783	-0.076065	-0.0277637	-0.00723573	-0.152021	0.256642	-0.0457372	0.0475285	0.059192	0.0621223
-0.0646801	-0.474246	-0.354564	0.0279915	0.108613	0.0693698	0.293407	0.621001	1.01155					-0.0613109	-0.0375881	-0.0675359	-0.0265876	-0.00461211	-0.15641	0.257817	-0.0275423	0.0466876	0.0539851	0.072295
-0.0849489	-0.480011	-0.353818	0.0432355	0.11243	0.0644975	0.278713	0.552805	1.00515					-0.0533474	-0.0473322	-0.0607063	-0.0199547	-0.0100708	-0.157302	0.249751	-0.028431	0.0554614	0.044895	0.0624979
-0.0901289	-0.484348	-0.361907	0.0429055	0.11418	0.065436	0.248082	0.529758	0.986513					-0.0397745	-0.0491548	-0.047215	-0.0220388	-0.00841893	-0.151423	0.233821	-0.0248763	0.0516569	0.0261787	0.0642478
-0.103362	-0.498427	-0.364427	0.0358245	0.104141	0.07592	0.235975	0.522135	0.96977					-0.0541515	-0.0510858	-0.0389586	-0.0274784	-0.00107965	-0.158935	0.217199	-0.0207627	0.0299121	0.0170338	0.0693651
-0.1115	-0.504084	-0.375418	0.0391122	0.0990768	0.0682925	0.250114	0.556726	0.90609					-0.05078	-0.0424888	-0.0410043	-0.0233965	-0.00660126	-0.164778	0.210054	-0.0260948	0.00436964	0.0125051	0.0790827
-0.0581779	-0.498745	-0.381135	0.0340991	0.109597	0.0785964	0.218123	0.591441	0.931756					-0.0319853	-0.0428457	-0.0077324	-0.0218745	-0.0104367	-0.167097	0.193668	-0.027414	-0.00525873	-0.0102805	0.0606993
-0.0314681	-0.508973	-0.396761	0.0247163	0.100731	0.0973537	0.21022	0.573117	0.902342					-0.0371103	-0.0169975	-0.000939531	-0.0269033	-0.00420056	-0.163939	0.180563	-0.0214681	-0.0120269	0.0102225	0.0860383
-0.0166674	-0.52415	-0.413642	0.0302892	0.100123	0.0972073	0.232574	0.562598	0.920634					-0.0267247	-0.00812015	0.0161659	-0.0295885	-0.00892194	-0.173413	0.170882	-0.0311428	-0.0123784	0.0181423	0.082998
-0.027261	-0.521286	-0.417382	0.0210818	0.0741097	0.136163	0.207089	0.532139	1.04848					-0.0305515	-0.0110771	0.0266935	-0.0332768	-0.0124887	-0.169399	0.154377	-0.0409549	-0.00617539	0.0348932	0.0966839
-0.0599877	-0.515838	-0.424993	0.0411843	0.0636587	0.161775	0.167689	0.561887	1.09506					-0.0196913	-0.0204325	0.0269978	-0.0406449	-0.0343236	-0.169184	0.144671	-0.0415412	0.0154109	0.0289753	0.100365
-0.0540366	-0.519184	-0.428059	0.0147903	0.0732057	0.183088	0.151848	0.593705	1.19458					-0.00693217	-0.0402711	0.019822	-0.0492539	-0.0388107	-0.173083	0.132064	-0.037959	0.0147562	0.0229006	0.0868868
-0.0440825	-0.534597	-0.431697	0.0161689	0.074633	0.199041	0.144477	0.658269	1.1402					-0.00515927	-0.0269837	0.0106634	-0.053686	-0.0247208	-0.168578	0.114968	-0.0382155	0.0532283	-0.00343275	0.0752381
-0.0394445	-0.52533	-0.446291	0.0119245	0.074485	0.180663	0.156595	0.637576	1.14117					-0.00383202	-0.0360204	0.00534453	-0.059839	-0.0117056	-0.159925	0.104331	-0.0474229	0.0276514	-0.00302073	0.0628028
-0.0442072	-0.524679	-0.448614	0.00549518	0.0817061	0.173956	0.145447	0.600315	1.26355					-0.000538099	-0.0396657	0.00505603	-0.0600681	-0.023652	-0.164849	0.0942782	-0.0422375	0.0212624	-0.0101018	0.0556483
-0.0221264	-0.534667	-0.460162	0.00938869	0.0909201	0.17739	0.0816658	0.557567	1.40347					-0.00221412	-0.0268117	0.0162866	-0.0656504	-0.0309798	-0.162057	0.0950561	-0.0360442	0.0262868	-0.0237316	0.0369556
0.0148754	-0.537618	-0.471949	-0.00082551	0.0949482	0.198013	0.0795421	0.518055	1.51711					0.00649538	-0.0359567	0.00248575	-0.0679291	-0.0344494	-0.157909	0.0876748	-0.0537811	0.0429589	-0.0311226	0.0459573
0.0521515	-0.541813	-0.469279	-0.0160069	0.091676	0.211215	0.0703733	0.496734	1.61778					-0.00516896	-0.0307118	0.0039335	-0.068448	-0.045224	-0.168185	0.0762942	-0.0493744	0.0286094	-0.0355017	0.0375963
0.0609648	-0.542217	-0.489199	-0.0109562	0.0782594	0.210036	0.0781907	0.477702	1.57294					0.0154471	-0.0249317	-0.0134972	-0.0728628	-0.0382562	-0.166981	0.0678306	-0.0463419	0.038803	-0.0516037	0.0383918
0.0421113	-0.550284	-0.483227	-0.00176129	0.0806435	0.237663	0.0586208	0.465054	1.55173					0.0143814	-0.0318398	0.00719617	-0.0782504	-0.0457556	-0.162887	0.0484177	-0.0490446	0.0679086	-0.0405263	0.0476719
0.0188103	-0.554323	-0.482109	0.0082315	0.0885148	0.315031	0.0623755	0.446664	1.49636					0.0187216	-0.0329614	0.00686571	-0.0751977	-0.0289106	-0.175331	0.0517574	-0.0647567	0.100557	-0.0403112	0.0481182
0.0182977	-0.560324	-0.48459	0.00887067	0.0880338	0.313597	0.0589289	0.478231	1.42258					0.0275377	-0.0261106	0.00435838	-0.0731871	-0.0145864	-0.167677	0.0377388	-0.0505012	0.101253	-0.0373395	0.0526566
0.0224231	-0.558122	-0.472752	-0.00321927	0.0889324	0.311638	0.0427219	0.463504	1.44539					0.0269564	-0.0360331	0.00171467	-0.0635316	-0.00771587	-0.173663	0.0360563	-0.061257	0.0967869	-0.031695	0.045122
-0.0115033	-0.561565	-0.474314	0.000323327	0.0878805	0.321243	0.0391886	0.466552	1.48416					0.0478534	-0.0329678	-0.0131667	-0.0624939	-0.00198277	-0.175054	0.0286327	-0.058142	0.101281	-0.0261381	0.0438626
-0.0081603	-0.56694	-0.488326	0.00836518	0.0817061	0.298684	0.0473383	0.449192	1.4942					0.0439976	-0.00646959	-0.0335086	-0.0622474	0.0033445	-0.160308	0.0392861	-0.0582886	0.0611543	-0.0378864	0.0563421
-0.00504185	-0.567763	-0.501065	-0.00678693	0.0833448	0.31115	0.0470444	0.433131	1.40495					0.0428641	0.0169824	-0.0490823	-0.055208	-0.0120486	-0.174983	0.0312538	-0.0483299	0.0597345	-0.0392137	0.0588521
-0.0219722	-0.574826	-0.49718	0.00374059	0.0739247	0.302426	0.0642877	0.417884	1.33304					0.0307832	0.0122283	-0.0581727	-0.0465773	-0.0150609	-0.158926	0.0310339	-0.0548072	0.0824442	-0.0336422	0.0629309
-0.0375667	-0.569814	-0.494835	0.0030304	0.0659265	0.2766	0.0679487	0.405705	1.22291					0.0438426	-0.00633576	-0.0763587	-0.0457515	-0.013146	-0.155197	0.0261553	-0.0440148	0.0874617	-0.0324206	0.0778498
-0.0599423	-0.571183	-0.487634	0.00700329	0.0821871	0.299096	0.0585328	0.433396	1.14518					0.0344452	-0.0114404	-0.0850662	-0.0540881	-0.0141806	-0.147498	0.0180553	-0.0508494	0.0754418	-0.0352793	0.0787645
-0.0481762	-0.575565	-0.499534	0.00346905	0.0883721	0.276826	0.0424607	0.447169	1.11179					0.0324592	-0.00831771	-0.0801459	-0.0594801	-0.0131003	-0.133609	-0.00100251	-0.044592	0.046536	-0.0493284	0.0800019
-0.0329763	-0.579543	-0.498504	0.0191058	0.0781431	0.256818	0.0268712	0.384863	1.12709					0.0207367	-0.00645047	-0.054674	-0.0657325	-0.016587	-0.130844	2.05603e-05	-0.0423566	0.0618504	-0.0421489	0.0704964
-0.0397802	-0.580394	-0.506519	0.0147276	0.0741626	0.26478	0.0169713	0.357869	1.19538					0.018586	0.000521403	-0.0294486	-0.0670513	0.00179548	-0.132788	-0.000216183	-0.0354579	0.0679224	-0.0264663	0.0723171
-0.0396691	-0.582326	-0.506499	0.0104373	0.0582561	0.256019	-0.00385348	0.350969	1.24468					0.00104104	0.00498238	-0.0106803	-0.0650191	0.00166973	-0.129934	-0.00123925	-0.0168965	0.096842	-0.0360742	0.0630326
-0.0397076	-0.577282	-0.498203	0.00845709	0.0439356	0.254814	0.00646237	0.363712	1.20064					-0.0046555	0.0183271	-0.025546	-0.0643878	0.0106209	-0.134456	7.97461e-05	-0.0180234	0.0886196	-0.0353049	0.0630812
-0.0357954	-0.578529	-0.494907	0.00261682	0.0382	0.256364	-0.00237715	0.349174	1.15081					8.19e-05	0.0231513	-0.0163297	-0.0701646	0.00874608	-0.125705	-0.00308247	0.000565494	0.10838	-0.0272648	0.0592145
-0.0456587	-0.572993	-0.492925	0.00709937	0.0444801	0.251473	0.00024901	0.356236	1.16629					-0.010507	0.026376	-0.0256142	-0.072772	0.00116672	-0.127231	-0.00919552	-0.00344729	0.139188	-0.0455655	0.0610352
-0.0443773	-0.570997	-0.509556	0.0309242	0.0439514	0.261436	-0.0156116	0.333844	1.09197					-0.0129097	0.0381784	-0.0239409	-0.0655855	-0.0101166	-0.118551	-0.0130426	-0.00273268	0.144019	-0.0471881	0.0624669
-0.0402905	-0.585013	-0.504401	0.0395007	0.0530914	0.284123	-0.041189	0.331164	1.05197					0.00250393	0.0340297	-0.0359215	-0.072465	0.00890613	-0.101245	-0.0111148	-0.00497727	0.0955532	-0.0413431	0.0525947
0.00585342	-0.581385	-0.505299	0.0491301	0.0552905	0.288736	-0.0373875	0.298635	0.931024					0.00603036	0.0419703	-0.0573702	-0.0781423	0.00883182	-0.0957319	-0.0208889	-0.00380459	0.080928	-0.0255146	0.0557013
0.0970753	-0.589209	-0.514006	0.0420992	0.0737238	0.328529	-0.042045	0.280051	0.843047					-0.00507208	0.0320478	-0.0616033	-0.0805032	0.00188693	-0.0864901	-0.017583	-0.00316328	0.0599826	-0.0224481	0.0671114
0.14025	-0.587365	-0.515671	0.0424627	0.0604711	0.334227	-0.028582	0.259101	0.796065					-0.0061087	0.0353425	-0.0714228	-0.0719591	0.0195207	-0.0860173	-0.0239412	-0.012783	0.0381827	-0.0231628	0.0572789
0.139116	-0.596244	-0.513255	0.052021	0.0779	0.340016	-0.0264342	0.242498	0.707875					0.00511	0.0401859	-0.0653328	-0.0705408	0.0180574	-0.0880423	-0.0285662	-0.0195167	0.0445786	-0.0333687	0.0698954
0.111134	-0.596945	-0.528074	0.0525181	0.0702401	0.303473	-0.0109143	0.211519	0.752863					0.00631131	0.0347116	-0.0571971	-0.0673194	0.0106095	-0.0918157	-0.0189865	-0.0185639	0.0316558	-0.0408363	0.0775581
0.119943	-0.60305	-0.524652	0.0472251	0.0668516	0.271469	-0.0309583	0.182853	0.627395					0.00546846	0.0549517	-0.0478077	-0.0648591	0.0164798	-0.0861779	-0.0193755	-0.0212025	0.0572395	-0.0327269	0.0743278
0.131344	-0.604293	-0.517682	0.0492763	0.0590438	0.274326	-0.0436093	0.221019	0.626369					0.033428	0.0643007	-0.0364408	-0.0644872	0.0349023	-0.0904955	-0.0284055	-0.0288707	0.0603617	-0.0139523	0.0676859
0.180477	-0.604595	-0.516138	0.0636514	0.0636217	0.285865	-0.0564775	0.156248	0.617438					0.0131317	0.0477504	-0.0312006	-0.065966	0.0257968	-0.0999513	-0.0279151	-0.0236303	0.0814104	-0.0225793	0.0639518
0.197423	-0.599374	-0.519202	0.0692702	0.0579019	0.367252	-0.0530891	0.122486	0.637262					0.0203783	0.0528041	-0.0202009	-0.0705278	0.0264541	-0.0896658	-0.0258775	-0.0405609	0.054145	-0.0117499	0.0638501
0.199728	-0.598623	-0.513151	0.0903253	0.0540747	0.459661	-0.0495331	0.0822756	0.676896					0.0113684	0.0483559	-0.0106226	-0.0686945	0.0237047	-0.0973911	-0.0275685	-0.0513991	0.0483073	-0.0168875	0.0651317
0.194761	-0.606115	-0.508307	0.100991	0.0575583	0.45891	-0.0384095	0.0297801	0.763421					0.00446091	0.0611525	-0.0189944	-0.0692652	0.00117815	-0.0971146	-0.0210411	-0.0529382	0.0477766	-0.02049	0.0738284
0.182317	-0.605958	-0.50136	0.133263	0.0712498	0.457405	-0.0408242	0.0404783	0.755079					0.00260081	0.0462719	-0.0191885	-0.075055	-0.0171358	-0.106472	-0.0278729	-0.0446103	0.0217724	-0.0313815	0.0655161
0.182498	-0.609734	-0.50182	0.160358	0.0511038	0.405822	-0.026024	0.0278455	0.633293					0.0118335	0.0370887	-0.0259866	-0.0778483	-0.0199366	-0.107882	-0.0188935	-0.0459388	0.0197806	-0.0335765	0.0595945
0.176506	-0.615452	-0.510572	0.171091	0.0240433	0.333923	-0.0325993	0.0219802	0.615823					-0.00386108	0.0407467	-0.032706	-0.082929	-0.0202853	-0.104938	-0.0213793	-0.0540376	0.0084567	-0.0366066	0.0603856
0.140679	-0.620865	-0.501081	0.1381	0.0152786	0.296409	-0.0249409	-0.0246917	0.525516					-0.0298152	0.0304227	-0.0424259	-0.0742032	-0.0159183	-0.1112	-0.0209228	-0.0503821	0.0216621	-0.033303	0.0509817
0.118281	-0.625544	-0.498731	0.119343	0.025016	0.221158	-0.00677349	-0.0406127	0.430501					-0.0346495	0.0216155	-0.050058	-0.0700089	-0.0282247	-0.106776	-0.0231634	-0.0290265	0.10809	-0.0480559	0.0130307
0.0927026	-0.625009	-0.508551	0.0982961	0.0319674	0.169083	-0.00762096	-0.0612048	0.346256					-0.0312297	0.00946886	-0.0698176	-0.0658277	-0.0367472	-0.101147	-0.0281519	-0.0460579	0.214319	-0.0526465	0.00489513
0.099502	-0.620369	-0.512722	0.0837873	0.0405841	0.178663	0.00176083	-0.0837953	0.278962					-0.020786	0.0233871	-0.0609738	-0.0698749	-0.0443723	-0.100701	-0.0305278	-0.0245098	0.23532	-0.0675525	-0.00519364
0.120258	-0.624011	-0.501063	0.0632002	0.0412607	0.172702	-0.0118271	-0.121478	0.192984					-0.0200982	0.0350749	-0.0554346	-0.0600854	-0.0389421	-0.0957943	-0.0210158	-0.0306939	0.217765	-0.0730073	0.0161991
0.126205	-0.625258	-0.5037	0.0450569	0.0404889	0.138723	-0.0366053	-0.154002	0.127059					-0.0276064	0.0523006	-0.0584927	-0.0614691	-0.052649	-0.102868	-0.0115545	-0.0286783	0.209695	-0.0568106	0.020415
0.103578	-0.614241	-0.495547	0.0430809	0.0590861	0.12235	-0.075322	-0.161669	0.0924334					-0.0273545	0.0335263	-0.0608951	-0.0622344	-0.0607714	-0.109389	-0.0139727	-0.0342669	0.187784	-0.0656455	0.0198449
0.0599284	-0.613621	-0.514035	0.0314255	0.0562156	0.0811077	-0.111139	-0.165597	0.103172					-0.0264825	0.0213924	-0.068543	-0.0695463	-0.0630978	-0.105571	-0.00449447	-0.0479452	0.184959	-0.0458171	0.0190008
0.0358608	-0.609954	-0.510876	0.0351185	0.048117	0.0727369	-0.144685	-0.193999	0.0199975					-0.0376528	0.0154529	-0.0565519	-0.0747134	-0.0409484	-0.0955535	-0.00142526	-0.0355953	0.170002	-0.0414306	0.0284709
0.0365004	-0.603577	-0.504696	0.0366683	0.0625644	0.0529023	-0.166013	-0.196191	0.0216857					-0.0360252	0.0043451	-0.018559	-0.0811475	-0.0553526	-0.099648	0.00555021	-0.0485132	0.174131	-0.0530987	0.0229382
0.0431954	-0.602883	-0.509547	0.0472	0.0823034	0.0504437	-0.168877	-0.203817	-0.0332922					-0.0325569	0.0102463	0.00815085	-0.0813637	-0.0724205	-0.0910575	0.0139546	-0.0589574	0.16697	-0.06329	0.0249268
0.0422723	-0.584603	-0.515494	0.0392	0.0904496	0.0738217	-0.160972	-0.231481	-0.0580057					-0.037149	-0.00532885	0.0314302	-0.0825874	-0.070397	-0.0806471	0.0208032	-0.0561081	0.195614	-0.0451935	0.0304639
0.0514144	-0.597247	-0.513881	0.0289356	0.0677609	0.0681724	-0.168249	-0.242341	-0.0994456					-0.0351533	0.0104758	0.0435787	-0.0776883	-0.0538208	-0.0875427	0.042981	-0.0551737	0.13865	-0.0435491	0.0342246
0.0749309	-0.603858	-0.497543	0.0184373	0.0415145	0.0953379	-0.180515	-0.231679	-0.135731					-0.0290499	0.0231768	0.0686834	-0.0687939	-0.0414	-0.0922707	0.0310931	-0.0590857	0.11186	-0.0529237	0.0306186
0.0550545	-0.596802	-0.494431	0.0384898	0.0438563	0.0997073	-0.189817	-0.258784	-0.166506					-0.0402492	-0.00603624	0.0669315	-0.0690015	-0.0340436	-0.0868291	0.0241007	-0.0601851	0.0877857	-0.0591661	0.0247898
0.0394986	-0.604618	-0.48999	0.0471959	0.053361	0.128051	-0.188593	-0.258088	-0.183065					-0.045161	0.0320542	0.0687621	-0.0722228	-0.0397881	-0.0698174	-0.00375042	-0.0663875	0.0663372	-0.0716327	0.0160622
0.00844797	-0.600184	-0.492363	0.07204	0.0635213	0.175183	-0.193139	-0.261481	-0.192573					-0.036529	0.0295751	0.0754658	-0.0791239	-0.037536	-0.0572928	-3.86255e-05	-0.054798	0.0378036	-0.0819261	0.0055359
-0.0126826	-0.60059	-0.486958	0.0958397	0.0403568	0.198801	-0.197615	-0.275134	-0.197784					-0.0472149	0.0235847	0.0712275	-0.0837073	-0.0381648	-0.0541081	-0.0246937	-0.056044	0.0458881	-0.0986407	-0.0152868
-0.0109113	-0.602874	-0.479091	0.0892307	0.0283093	0.223155	-0.169092	-0.284543	-0.211135					-0.0430587	-0.00188115	0.079274	-0.0915726	-0.0288535	-0.049969	-0.0396424	-0.058536	0.0504094	-0.0977874	-0.0192331
0.00123813	-0.606421	-0.48938	0.0916329	0.0506544	0.292704	-0.203064	-0.282088	-0.202383					-0.0396098	-0.0107075	0.0893191	-0.0887404	-0.0178788	-0.0608611	-0.0494672	-0.0466534	0.0448957	-0.0909981	-0.0261224
-0.0233783	-0.602202	-0.484366	0.0877059	0.0475831	0.411182	-0.195433	-0.289091	-0.22735					-0.0542483	-0.0138812	0.110238	-0.085385	-0.0146951	-0.0602545	-0.0582944	-0.0394707	0.0524702	-0.0713519	-0.00265266
-0.0186473	-0.589715	-0.484847	0.100331	0.0556077	0.513298	-0.216202	-0.302423	-0.217491					-0.0569707	-0.0241861	0.134267	-0.0782807	-0.0177245	-0.0661242	-0.0531959	-0.0315276	0.0507333	-0.0689089	-0.00448659
-0.019965	-0.588985	-0.477487	0.0993071	0.0624323	0.548909	-0.19121	-0.318344	-0.216072					-0.0535605	-0.00495286	0.159954	-0.0623339	-0.0100708	-0.0574355	-0.0648471	-0.0357969	0.047239	-0.0744841	0.00378594
-0.0235665	-0.588873	-0.468561	0.0929739	0.0544288	0.590174	-0.236532	-0.324064	-0.173288					-0.0627641	-0.0364474	0.147061	-0.0606821	-0.00477787	-0.0571233	-0.0620654	-0.0152199	0.0311182	-0.0726464	0.00909326
-0.000628405	-0.589803	-0.458541	0.0994617	0.0481857	0.616476	-0.238139	-0.313406	-0.183572					-0.0513613	-0.0369954	0.142256	-0.0550869	0.0105123	-0.0620118	-0.0670623	-0.000707968	0.0206628	-0.0806062	0.00900488
-0.0103761	-0.592507	-0.458464	0.0800066	0.0604446	0.624118	-0.243328	-0.32491	-0.198422					-0.0406851	-0.000332556	0.148619	-0.0559517	0.0279002	-0.0665346	-0.0652529	-0.00219215	0.035219	-0.0624222	0.00890324
-0.0182346	-0.583011	-0.463947	0.0775878	0.0740568	0.640439	-0.209014	-0.31357	-0.167745					-0.0517585	-0.0214903	0.151263	-0.0520774	0.0371715	-0.0693357	-0.0632322	-0.00560026	0.0250324	-0.0541233	0.000378826
-0.0378343	-0.585401	-0.459323	0.0798855	0.0801519	0.647864	-0.231636	-0.309352	-0.215382					-0.043359	-0.0198462	0.154709	-0.0406967	0.0157767	-0.0784615	-0.0761093	-0.00735929	0.0406432	-0.0735506	-0.00556926
-0.0458606	-0.583226	-0.461394	0.0915242	0.103612	0.666772	-0.226916	-0.310828	-0.225367					-0.0355408	-0.0238292	0.184939	-0.030397	0.0128501	-0.0667755	-0.0822477	-0.0252152	0.046984	-0.0824585	-0.0268958
-0.062199	-0.575951	-0.462804	0.0854793	0.0978187	0.660777	-0.227906	-0.315737	-0.241133					-0.0257656	-0.0320055	0.195854	-0.0243175	0.0116612	-0.0599779	-0.0888935	-0.0124073	0.0258939	-0.0739371	-0.0187912
-0.0427535	-0.579459	-0.456751	0.0826302	0.0822981	0.658589	-0.220644	-0.328797	-0.241562					-0.0350467	-0.0564007	0.178293	-0.0222291	0.00429907	-0.0604507	-0.0838457	-0.026223	0.0654343	-0.0969233	-0.0207179
-0.0458765	-0.575576	-0.453916	0.0865822	0.0963544	0.654932	-0.223927	-0.316353	-0.230853					-0.0262791	-0.0602372	0.162084	-0.0190639	0.00927195	-0.0696568	-0.0829411	-0.0195809	0.106787	-0.0752316	-0.0228346
-0.0645191	-0.572751	-0.4412	0.0944903	0.081188	0.632898	-0.195515	-0.315573	-0.253805					-0.0222973	-0.0443816	0.144606	-0.0173387	-0.00161695	-0.068399	-0.0982702	-0.0320315	0.11268	-0.0850692	-0.0176157
-0.0677963	-0.555587	-0.446464	0.103811	0.0865166	0.611611	-0.195626	-0.292529	-0.186658					-0.0163198	-0.0323943	0.141496	-0.00837938	-0.0124544	-0.0763384	-0.0890626	-0.0432819	0.110103	-0.0845916	-0.02751
-0.065712	-0.543689	-0.438256	0.11118	0.0893871	0.608176	-0.228109	-0.296822	-0.0469039					-0.0164361	-0.0112874	0.122292	-0.00140482	-0.0247437	-0.0822795	-0.0948289	-0.0351189	0.0681361	-0.0843327	-0.0272935
-0.0503784	-0.539167	-0.442243	0.127481	0.110157	0.612872	-0.233961	-0.311939	0.0326935					0.00383119	0.0204938	0.122507	0.00264674	-0.0428176	-0.0816908	-0.0938735	-0.0424207	0.0863521	-0.0980791	-0.0274349
-0.0301141	-0.54346	-0.442075	0.125141	0.13357	0.62467	-0.222623	-0.321838	0.00821301					-0.00977076	0.0346989	0.102852	0.00721718	-0.0320601	-0.0774446	-0.0931971	-0.031042	0.121992	-0.0737512	-0.000832003
-0.0339651	-0.542251	-0.437957	0.14529	0.13006	0.684872	-0.21497	-0.304939	-0.0209764					-0.00432611	0.0557929	0.0996474	0.0127173	-0.0232861	-0.0860619	-0.0978559	-0.0292097	0.0875858	-0.0708706	0.00184154
-0.0482578	-0.543814	-0.445509	0.140452	0.134225	0.677365	-0.227351	-0.332651	0.0394053					0.0065632	0.0533075	0.107206	0.0158305	-0.0264642	-0.0787291	-0.10221	-0.0387011	0.11869	-0.0624587	-0.00094248
-0.0444068	-0.549926	-0.443894	0.13564	0.163638	0.662643	-0.237287	-0.333296	0.098013					0.0182082	0.0540149	0.102406	0.0261951	-0.0170615	-0.075937	-0.10812	-0.0263055	0.0515948	-0.0715999	-0.00292665
-0.0150776	-0.556825	-0.443894	0.107224	0.179333	0.639692	-0.282708	-0.339914	0.0165639					0.00723167	0.0735413	0.0935784	0.0241671	-0.0229775	-0.0664186	-0.109896	-0.0290998	0.0204836	-0.0800592	-0.000778974
-0.00375138	-0.553171	-0.452832	0.100539	0.179825	0.61458	-0.260086	-0.329719	-0.0801563					0.0192835	0.0703294	0.0948216	0.0141442	-0.0240292	-0.0592375	-0.116956	-0.0390584	0.00840157	-0.0781668	0.0101273
-0.00666571	-0.549159	-0.464122	0.0996288	0.17715	0.637958	-0.237748	-0.348327	-0.0670025					0.0184019	0.082202	0.0890358	0.0171839	-0.0183304	-0.0515568	-0.107841	-0.0402677	0.00629945	-0.0700393	0.0158589
-0.00151291	-0.5581	-0.47155	0.0975984	0.148599	0.621434	-0.245134	-0.352179	-0.0208129					0.0113491	0.0919779	0.0950471	0.0146804	-0.0388964	-0.0287467	-0.111993	-0.0275423	-0.0240399	-0.0763218	0.0129334
0.0159663	-0.563436	-0.466499	0.081757	0.156703	0.633105	-0.259606	-0.355431	-0.115338					0.0309091	0.125295	0.103886	0.00700963	-0.0400053	-0.0131891	-0.111342	-0.0322972	-0.0184435	-0.0825569	0.000750029
0.0236546	-0.562468	-0.480978	0.0724285	0.186269	0.591585	-0.242607	-0.358699	-0.11797					0.0213858	0.150742	0.13111	0.00518924	-0.0373302	0.0119314	-0.109211	-0.0225767	-0.0574877	-0.0938422	-0.00434959
0.016379	-0.564423	-0.479943	0.0634341	0.184482	0.612557	-0.260389	-0.369437	-0.158981					0.0273633	0.187366	0.128618	-0.00256797	-0.0309341	0.0188717	-0.111291	-0.0319399	-0.0617953	-0.0949834	-0.0131568
0.0129816	-0.564425	-0.489682	0.0681674	0.174142	0.590692	-0.277061	-0.370324	-0.187149					0.0221609	0.211335	0.127999	-0.00252472	-0.0329404	0.0361956	-0.0979489	-0.0206803	-0.0604375	-0.10391	-0.0271609
0.0128206	-0.565917	-0.487178	0.0772954	0.182024	0.559434	-0.276364	-0.368907	-0.204627					0.0205042	0.26435	0.131739	-0.00622604	-0.0523803	0.0296746	-0.109143	-0.00220131	-0.0641179	-0.0951001	-0.0307138
0.0191187	-0.557932	-0.479921	0.0728295	0.17862	0.545703	-0.295125	-0.368446	-0.218987					0.0358209	0.303747	0.138668	-0.00437971	-0.0425375	0.0285417	-0.114884	-0.00303501	-0.0727607	-0.097204	-0.0316374
-0.00649108	-0.571315	-0.473961	0.0899618	0.165562	0.6194	-0.306667	-0.37513	-0.203646					0.0384851	0.354507	0.125397	0.00710476	-0.0395938	0.0285327	-0.121463	-0.0122882	-0.0759863	-0.102331	-0.0239792
-0.033727	-0.567044	-0.478397	0.0863733	0.155852	0.599963	-0.313343	-0.369653	-0.225784					0.0420697	0.390781	0.100618	0.0163321	-0.0376218	0.0257049	-0.117252	0.00252608	-0.0685841	-0.0888395	-0.0139302
-0.0388118	-0.574476	-0.482508	0.0883367	0.151221	0.613856	-0.31604	-0.373897	-0.213313					0.0385045	0.481638	0.0827203	0.0281193	-0.0488479	0.029853	-0.113675	0.00466073	-0.0767651	-0.0645844	-0.013886
-0.0330716	-0.572571	-0.470137	0.0829477	0.18546	0.631048	-0.313681	-0.367228	-0.24791					0.0356272	0.521436	0.063076	0.0310812	-0.0570731	0.0257406	-0.111612	0.0018756	-0.065648	-0.0630749	-0.0127282
0.0258341	-0.5654	-0.477623	0.0883534	0.178012	0.658502	-0.300288	-0.376815	-0.210918					0.02871	0.57565	0.0778787	0.032681	-0.0453612	0.00642737	-0.120127	0.00968128	-0.075876	-0.0335546	-0.0133424
0.0237159	-0.563615	-0.483742	0.0638728	0.148287	0.658119	-0.274374	-0.355784	-0.237144					0.0460999	0.685804	0.0682271	0.0265237	-0.0606513	0.00976369	-0.124887	-0.00224712	-0.0795564	-0.0235055	-0.0234445
0.00530004	-0.562114	-0.489031	0.0901874	0.161085	0.646517	-0.249384	-0.340608	-0.235791					0.0466327	0.707695	0.0867908	0.0184811	-0.055124	-0.0025022	-0.132666	-0.0141022	-0.0774198	-0.00127781	-0.0227551
0.0143016	-0.564019	-0.484994	0.108435	0.160456	0.642354	-0.235768	-0.311007	-0.254487					0.0447823	0.751878	0.0900272	0.0132664	-0.0466587	-0.00672166	-0.13439	-0.016695	-0.0888746	-0.00895322	-0.0383589
0.0445221	-0.56667	-0.480116	0.104462	0.153203	0.629058	-0.252942	-0.306971	-0.241268					0.0442107	0.751993	0.101069	0.0112514	-0.0402682	-0.0121633	-0.127795	-0.0316467	-0.100123	-0.012574	-0.0423272
0.0716583	-0.561259	-0.488172	0.0926355	0.133765	0.608323	-0.266247	-0.324199	-0.166592					0.0340383	0.7329	0.084252	0.0109963	-0.0478133	-0.0124755	-0.126197	-0.0246289	-0.0980619	-0.0352793	-0.0398304
0.0735701	-0.561887	-0.482663	0.106969	0.156269	0.595102	-0.304914	-0.339605	-0.192896					0.0432226	0.733518	0.0751983	0.00564326	-0.0356212	-0.0198083	-0.12881	-0.0330118	-0.0817826	-0.0456785	-0.0356853
0.0441592	-0.556303	-0.477145	0.111806	0.169184	0.580249	-0.300929	-0.348546	-0.193027					0.0649624	0.723194	0.0772965	-4.27657e-05	-0.0348838	-0.0202186	-0.138922	-0.0357786	-0.0677226	-0.0346266	-0.0112566
0.040179	-0.542532	-0.473414	0.105068	0.177324	0.570568	-0.319812	-0.354026	-0.195332					0.0519418	0.719204	0.0575473	-0.00151292	-0.0354154	-0.0170696	-0.140977	-0.0483758	-0.0424765	-0.0413321	-0.00969668
0.0247705	-0.540355	-0.481257	0.0824255	0.185386	0.546484	-0.292981	-0.358062	-0.196652					0.0540441	0.677832	0.0603379	-0.00616551	-0.0238749	-0.021637	-0.148223	-0.0430895	-0.0409051	-0.0236805	-0.00709384
0.0106842	-0.520803	-0.471361	0.0794176	0.165404	0.498388	-0.27933	-0.360384	-0.172061					0.0613197	0.632935	0.0681379	-0.00627793	-0.0386049	-0.015223	-0.135583	-0.0437675	-0.00597552	-0.029788	-0.00167605
0.0205611	-0.517365	-0.481526	0.0940057	0.148097	0.432604	-0.304341	-0.355507	-0.208858					0.0536565	0.651895	0.075791	-0.00914473	-0.0259955	-0.0236352	-0.134111	-0.0341661	-0.024867	-0.0258683	-0.00570625
0.0285489	-0.518794	-0.470277	0.0813852	0.135631	0.382781	-0.310912	-0.358013	-0.243177					0.0465843	0.652698	0.0820541	-0.00732001	-0.0387764	-0.0287824	-0.130789	-0.0269559	-0.0162242	-0.031159	0.00635785
0.06888	-0.518406	-0.45974	0.0636932	0.12369	0.348604	-0.321905	-0.35458	-0.236792					0.0560204	0.664035	0.0757333	-0.0110992	-0.050757	-0.0258832	-0.133832	-0.0520679	-0.00831886	-0.0596656	0.00215972
0.0681384	-0.513255	-0.460815	0.0587511	0.11455	0.304186	-0.342744	-0.361992	-0.207595					0.0593046	0.661231	0.0735722	-0.00440998	-0.0425489	-0.0337958	-0.141873	-0.0429887	-0.0205318	-0.0512063	0.00706932
0.0626408	-0.526845	-0.46456	0.0681005	0.112726	0.274558	-0.343537	-0.354864	-0.22903					0.0623176	0.645758	0.0840631	0.00216246	-0.0483563	-0.031976	-0.130247	-0.0436026	-0.00115789	-0.0346886	0.00201831
0.0718533	-0.532741	-0.469722	0.056633	0.105553	0.259461	-0.349389	-0.349146	-0.230027					0.0685954	0.666654	0.0701994	0.00812954	-0.0518831	-0.0323596	-0.149703	-0.0270109	-0.0180093	-0.0312429	0.000188805
0.0887632	-0.537275	-0.468921	0.08098	0.105489	0.285534	-0.334399	-0.354303	-0.250772					0.068082	0.660523	0.0557376	0.00803009	-0.0448239	-0.0103256	-0.137933	-0.0284126	-0.0159071	0.00301751	0.0154656
0.0857241	-0.536851	-0.466916	0.0826678	0.108772	0.265974	-0.341629	-0.352368	-0.308169					0.058423	0.678801	0.032752	0.0168769	-0.0201424	0.010736	-0.138136	-0.0212299	-0.0154385	0.0772885	0.0154081
0.0934193	-0.536506	-0.461235	0.0763178	0.126925	0.256135	-0.3136	-0.351331	-0.298715					0.0641583	0.722888	0.0149595	0.0230645	-0.0190277	0.0233142	-0.141924	-0.0234379	-0.0322072	0.1149	0.0173569
0.104008	-0.533787	-0.465499	0.0744504	0.117404	0.265088	-0.296175	-0.344549	-0.166024					0.0675782	0.708109	0.0130973	0.0172358	-0.0178217	0.0304507	-0.148967	-0.0319948	-0.0445304	0.117514	0.00580546
0.111726	-0.539718	-0.473246	0.0602007	0.0994891	0.223039	-0.287535	-0.349134	-0.161111					0.0678398	0.739126	0.0121112	0.0122762	-0.017896	0.0408789	-0.146042	-0.0397455	-0.067309	0.118309	-0.00107063
0.125579	-0.547431	-0.475262	0.0628242	0.0904126	0.209409	-0.256119	-0.342724	-0.216252					0.0822846	0.756052	-0.00365143	0.0127865	0.00418475	0.0449824	-0.145695	-0.0397364	-0.0560058	0.113642	-0.000328228
0.13402	-0.54522	-0.462961	0.0445598	0.0960636	0.220599	-0.329508	-0.356564	-0.228584					0.0874095	0.791428	-0.0100089	0.0155797	0.0371715	0.0476764	-0.132674	-0.0347433	-0.0373556	0.127819	0.00439135
0.137969	-0.538659	-0.455311	0.061713	0.10653	0.200622	-0.354029	-0.369866	-0.21756					0.106921	0.766402	-0.017106	0.0160467	0.0424188	0.0728059	-0.134458	-0.0374735	-0.0442616	0.123093	0.0053061
0.117593	-0.538429	-0.464385	0.0666049	0.11068	0.207874	-0.357146	-0.377703	-0.181479					0.109992	0.771729	-0.0288087	0.0196616	0.013496	0.184501	-0.13757	-0.0427597	-0.035543	0.107574	0.0123501
0.0815828	-0.537173	-0.466129	0.0713047	0.1044	0.179781	-0.366785	-0.379721	-0.215962					0.121821	0.728012	-0.0297319	0.0239077	0.028529	0.251049	-0.127888	-0.0486048	-0.0485209	0.102973	0.0195002
0.125547	-0.537919	-0.469164	0.0777006	0.104934	0.184387	-0.383158	-0.354862	-0.201995					0.137293	0.718503	-0.0250791	0.0215857	0.040281	0.26171	-0.14233	-0.038069	-0.0241915	0.104183	0.0282544
0.143546	-0.546499	-0.468018	0.0843304	0.115692	0.179988	-0.388325	-0.323067	-0.220397					0.157163	0.696033	-0.0272717	0.0202842	0.0556798	0.27857	-0.147741	-0.0482108	-0.0461914	0.108679	0.0445255
0.130968	-0.543907	-0.465503	0.0892809	0.0973323	0.169612	-0.399029	-0.335697	-0.226426					0.158297	0.683829	-0.0170326	0.0165829	0.0633335	0.285849	-0.156103	-0.0534879	-0.0472528	0.113817	0.0309412
0.117485	-0.549917	-0.455776	0.0968716	0.111833	0.142045	-0.42149	-0.352003	-0.21904					0.157202	0.693318	-0.0170378	0.0188314	0.0879578	0.290407	-0.148071	-0.0480917	-0.0496995	0.104526	0.0233139
0.11176	-0.548803	-0.45618	0.0891054	0.0955931	0.16307	-0.399219	-0.357096	-0.152506					0.156097	0.703393	-0.00857167	0.0137507	0.107466	0.284653	-0.161235	-0.0582978	-0.0466463	0.103031	0.0126374
0.0999783	-0.546224	-0.462251	0.102056	0.111304	0.162334	-0.419954	-0.356176	-0.0362516					0.147146	0.719198	-0.00629514	0.0134307	0.112125	0.271504	-0.154252	-0.0478627	-0.0325587	0.0858098	-0.0203732
0.110204	-0.549937	-0.449104	0.113962	0.0979931	0.145863	-0.42224	-0.369025	-0.0434703					0.158965	0.710346	0.000492479	0.00949159	0.0923934	0.261317	-0.160204	-0.0567769	-0.038734	0.0807816	-0.0130375
0.118362	-0.552332	-0.451655	0.120287	0.103311	0.164466	-0.419304	-0.372615	-0.0981376					0.176181	0.688959	0.0103749	0.00245217	0.0750912	0.26526	-0.168955	-0.0536345	-0.0257836	0.0793304	-0.012136
0.117228	-0.54793	-0.459777	0.126603	0.103385	0.162818	-0.424334	-0.380846	-0.059559					0.177208	0.672823	-0.00112312	-0.00511478	0.059178	0.242976	-0.163645	-0.0392875	-0.0335649	0.0819083	-0.0172489
0.12203	-0.544596	-0.45298	0.144621	0.0836409	0.130788	-0.410541	-0.384907	-0.108201					0.184541	0.661906	0.00605791	-0.0185537	0.074834	0.233092	-0.165091	-0.0442256	-0.00887023	0.0707252	-0.013612
0.111518	-0.535415	-0.448752	0.155788	0.0840532	0.140544	-0.411827	-0.380714	-0.208175					0.184648	0.693802	-0.00289084	-0.0157604	0.0598982	0.209577	-0.163121	-0.0364016	-0.0126678	0.0752393	-0.00293107

## Sheet: Figure 4
figure 4b				figure 4c				figure 4e					figure 4f				figure 4g				figure 4h				figure 4j				figure 4k			figure 4i
Frequency/min(100 μm2)				Amplitude(ΔF/F)				mEPSC Frequency (Hz)				Relative frequency (percentages)				Amplitude(pA)				Relative frequency (percentages)				PPR				glutamate (μM)				Mechanical withdrawal threshold (g)
CCI	iβARK	mcherry		CCI	iβARK	mcherry		CCI	iβARK	mcherry		CCI	ARK	mCherry		CCI	ARK	mCherry		CCI	ARK	mCherry		CCI	ARK	mCherry		CCI	ARK	mCherry		CCI							ARK								mCherry
0.869558	0.633022	1.00936		0.871728	0.863496	1.11463		1.26667	1.16667	1.43333		138.5	942.797	1467.1		14.512	16.669	18.7532		23.9122	14.6334	12.962		0.948875	1.70347	0.905983		9.64	5.39	8.66		Day	mice 1	mice 2	mice 3	mice 4	mice 5	mice 6	mice 1	mice 2	mice 3	mice 4	mice 5	mice 6	mice 7	mice 8	mice 1	mice 2	mice 3
1.67659	0.380327	1.02609		2.60735	0.931085	0.911668		2.53333	0.833333	2.93333		251.797	190.109	916.9		19.4919	14.1724	15.0026		39.4111	25.8464	14.2683		1.05706	1.69104	0.856771		8.23	5.47	7.54		0	1.26667	1.8	1	2	1.46667	1.86667	1.13333	1.46667	0.866667	1	2.33333	1.33333	1.33333	1.46667	1.33333	1.33333	1.8
1.01995	0.757241	0.811482		1.15385	0.783644	1.00746		2.1	1.16667	2.3		686.403	1083.8	146.7		18.5227	11.7783	19.1862		18.3449	28.183	35.3229		0.89726	1.21575	1.00098		7.15	6.36	6.64		14	0.6	0.533333	0.18	0.6	0.733333	1	1	1.66667	2	0.8	2.66667	0.733333	2	1.4	0.306667	0.533333	0.866667
0.944271	0.426717	1.09059		0.890095	0.450961	1.17549		1.73333	0.7	1.73333		305.199	1423.2	2416.1		16.5007	12.9999	20.9972		8.22945	10.5869	14.3002		1.292	1.25664	1.02273		9.87	6.57	7.83
1.49215	0.943325	1.60704		1.47549	0.850105	1.08399		2.56667	0.733333	1.93333		752	649.094	224.6		16.0845	13.1328	15.0846		10.5953	16.5515	17		1.02136	1.08989	1.11874		8.39	5.94	7.12		Source of Variation	P value
1.01385	1.12749	1.10857		1.20083	0.681026	1.60488		4	0.8			1098.8	2078.3	1912.9		16.176	13.6391			8.80971	31.3506	13.9844		0.89375	1.67969	0.765166			4.26	10.91		Time x Column Factor	0.0002
	0.540617				0.707358			1.83333	0.833333			952.301	1891.5	64.5		21.4264	11.1476			26.1733	26.7366	25.0904		1.07182	1.17931	1.07781						ANOVA table	F (DFn, DFd)	P value
	0.803806				0.764844			2.5	1.23333			126.398	878.703	281		11.3059	10.9227			22.5591	14.8309	13.6931		1.13992								Time x Column Factor	F (2, 17) = 14.14	P=0.0002
	0.796034				0.784238				1			681.297	568.703	426.6			14.0835			26.3713	8.55259	11.588		ANOVA summary				ANOVA summary
ANOVA summary				ANOVA summary					1.16667			767.406	694	358.9			11.4312			11.4542	9.81336	75.7019		F	10.91			F	10.1
F	6.221			F	5.068			ANOVA summary				987.195	1106.7	162.2		ANOVA summary				7.64831	16.919	16.3107		P value	0.0007			P value	0.0019
P value	0.0088			P value	0.0179			F	14.22			1891.9	3097	396		F	8.135			16.1211	12.6342	13.9419		ANOVA table	F (DFn, DFd)			ANOVA table	F (DFn, DFd)
ANOVA table	F (DFn, DFd)			ANOVA table	F (DFn, DFd)			P value	0.0001			2507.8	1802.2	1466.1		P value	0.0026			8.49558	20.3566	21.8003		Treatment (between columns)	F (2, 19) = 10.91			Treatment (between columns)	F (2, 14) = 10.10
Treatment (between columns)	F (2, 18) = 6.221			Treatment (between columns)	F (2, 18) = 5.068			ANOVA table	F (DFn, DFd)			434	1520.89	1482.6		ANOVA table	F (DFn, DFd)			8.06616	20.8734	26.9292
								Treatment (between columns)	F (2, 20) = 14.22			179.195	344.406	2191.3		Treatment (between columns)	F (2, 20) = 8.135			9.45883	9.67861	11.0699
												547.703	377.891	672.9						12.5694	23.0542	26.0992
												1136.7	614.703	140.1						9.25518	13.102	13.3252
												405	2029.2	88.1006						8.91716	10.7817	11.7411
												570.5	1488.8	198.6						12.8874	15.2001	39.3117
												859	260.797	782.3						12.0064	13.8679	9.73174
												128.305	192.313	1731.1						7.71161	11.0804	11.0757
												605.398	291.188	319.102						11.4413	13.7326	26.3703
												331.297	361.203	814.398						12.3042	14.1309	10.9472
												210.906	49.7964	1850.1						9.93049	11.4532	10.213
												639.297	685.5	394.299						11.3269	21.8921	13.9771
												173.102	144	38.9006						7.9186	11.5006	12.1213
												552	390.203	296.301						12.432	10.0722	9.13604
												713.398	120.703	279						10.5374	14.1816	39.5092
												648.399	166.406	268.6						7.34138	9.75683	8.58874
												612.406	1020.69	218.1						18.4845	6.8617	14.9817
												2136.5	92.2031	78.7012						8.39515	19.3169	14.0305
												663	261.203	315						7.63728	14.7667	18.3242
												887.094	2371.59	121.6						9.90693	12.2096	11.9829
												1311.8	1044.6	464.5						43.6405	29.7079	47.5606
												2108.9	2122	766.1						13.5736	14.67	10.1534
												949.2	757.898	397.301						13.1326	11.2404	8.69403
												430.8	557.305	2002.1						16.018	7.99657	10.2203
												301.2	2434.6	489.5						10.7946	9.64589	15.9614
												222.1	4001.6	236.5						13.6824	15.7638	18.7007
												597.8	93.3984	651.9						18.1807	6.93609	19.2105
												538.6	503.297	425						36.6151	14.3574	16.33
												373.1	715.102	786						10.7613	10.8192	15.6441
												702.4	212.703	182.8						32.4425	10.7755	9.38481
												26.9004	468.297	117.2						12.5203	10.322	11.8198
												36.1997	36.2031	56.2						34.5297	11.7223	37.5507
												290.8	1879.6	351.6						34.3366	12.4804	8.98406
												23.8999	1840.09	274						12.1715	10.8528	13.0036
												589.8	1959.49	212.2						13.2369	7.93231	30.8563
												457.3	1977	196.3						12.6087	7.26782	19.4013
												204.1	386.203	1207.9						28.1229	25.5141	28.5964
												331.8	609.297	926.9						15.8817	19.6508	24.1855
												407.6	230.406	335.2						12.1783	11.3535	11.2365
												173.4	1493.2	97.7998						20.6064	11.5247	21.0753
												257.5	1774.39	28.5						10.5453	36.4486	16.8172
												660.5	275	156.6						37.2618	17.4572	11.1677
												790	528	97.2002						30.8846	22.0255	15.4731
												823.101	1661.8	361.5						15.1657	26.1411	41.2791
												210.8	566.9	140						12.5274	11.1807	8.63723
												69.7002	60.2	749.9						32.4897	15.6638	11.908
												22.3994	903.5	265.2						32.3768	9.67358	17.0908
												1961.8	1225.8	98.8003						36.1814	10.2103	8.69816
												178.3	231.1	29.1001						14.9089	7.07838	7.8378
												581.1	46.4004	10.1997						11.0767	7.95941	8.01217
												787.699	712.4	15.5						22.4577	11.1938	9.18342
												124.4	1754.7	600.2						34.4676	13.6383	8.47913
												33.5996	257.7	177.2						8.54152	14.4206	11.0575
												280	2356.6	990						15.7447	8.2247	11.8211
												114.4	936.5	72.2002						15.6481	8.74939	11.5667
												439	190	36.5996						28.9191	7.90417	34.1906
												194.7	169.4	220.9						22.4864	8.2459	18.2742
												213	554.6	18.5						32.5589	23.4339	7.87297
												59.2998	38.2002	426.1						8.28326	7.8934	15.2188
												1806.4	847.5	177.4						28.2314	7.19757	7.65434
												828.1	2521.7	486.8						8.32802	27.3569	13.7089
												196.801	558.5	67.4998						9.39466	18.2485	7.29506
												582.5	383.9	250.701						8.76783	7.1119	33.1737
												145.398	1101.1	304.5						28.1606	12.0601	12.9299
												452.801	1212.1	713.699						18.2001	12.5201	31.0159
												314.4	142.9	297						12.195	8.83528	7.122
												30.9004	91.0996	96.1003						10.3505	10.1274	20.5712
												868	2083.4	500.8						30.1029	10.5438	11.4343
												43.4004	1573	344.5						11.0197	8.97582	9.53707
												511.801	128.5	227.5						10.1316	9.64637	13.574
												727.299	1672.7	591.099						6.54521	7.65324	8.97936
												75.0996	151.1	343						22.4929	7.25392	27.1272
												338.701	108.4	562.9						11.2381	10.9224	15.9708
												70.4004	1444.4	41.0996						12.1311	7.82623	7.26352
												178.1	334.703	719.2						10.4864	7.57338	26.3803
												795	417.5	103.4						11.3704	12.0106	8.65159
												587.699	718.102	912.399						15.6374	7.2285	8.92669
												38.5996	1398	179.801						9.63964	9.19095	9.7247
												452.701	1727.2	475.1						29.6942	8.63896	16.566
												18.1992	527.602	166.199						40.8041	57.4288	7.87914
												190.801	405.5	992.9						35.5426	6.72395	8.24388
												812.5	295.297	73.9004						32.686	7.93642	12.3198
												257.5	166.102	164						27.4247	7.91658	7.6702
												196.199	1188.6	779.4						13.5095	11.5147	6.72992
												163.5	45.1953	33.9004						19.6014	8.87324	16.3107
												561.4	1674.4	159.398						14.199	17.5468	7.98657
												86	889	255.602						19.7	11.4531	11.5801
												436.5	984.703	233.799						28.546	7.57741	11.5671
												307.5	2732	152.599						17.9018	10.5344	11.8775
												255.5	667.594	50.7012						15.302	11.2001	9.09012
												155.4	2238.7	369.1						21.1299	12.7569	14.3571
												28.0996	1390	735.4						14.3145	8.61152	26.5939
												115	703.805	189.5						9.56424	6.30926	29.7739
												479.9	1213.1	721.799						9.26572	8.45031	8.18486
												291.199	628	225.102						14.0037	8.32487	11.1547
												160.9	782	35.3982						35.3214	25.7386	12.9026
												373	205.695	286.201						19.7165	9.75105	16.5178
												929.7	1622.9	355.5						17.7942	10.0322	19.6694
												361	1765.2	218.699						10.9694	14.9389	12.2535
												450.8	533.703	72.9998						17.2266	11.2237	7.34955
												421.8	222	834						20.534	22.3511	32.8071
												679.7	186.094	349						11.977	14.9679	9.11956
												720.1	188.594	29						12.655	32.9258	16.6948
												436.6	1063	76.9004						11.9306	23.8535	7.64022
												195.8	399	306.9						18.8591	13.2368	12.704
												53.9004	2043.41	225.9						31.1299	8.88211	26.5764
												213.6	2453	178.699						11.3207	12.9565	23.0897
												414.3	160.906	926.801						13.1282	7.98836	10.8166
												513.2	331.906	228						26.0999	20.7871	25.0199
												281	3277.5	1824.8						32.268	12.1191	11.4789
												507.8	239	31.9004						9.4013	8.11924	27.6776
												314.5	1669.3	254.801						13.5026	20.5584	8.58773
												452.6	1209.7	263.5						24.2292	19.8732	10.9063
												292	212.699	417.1						9.13409	10.7484	16.0596
												1302.5	987.601	227.3						13.6936	11.0039	14.9
												135.899	2059.1	206.1						27.2739	6.96726	10.5389
												236.7	1238.9	65.6						11.2158	10.8069	9.62617
												55	108.701	1504						34.4695	8.53108	9.49039
												257.3	60.5	47.0999						11.3167	29.5448	29.209
												450.801	714	51						7.19014	7.73911	46.291
												262.5	950.699	723.3						10.9456	15.2408	23.7656
												43.3998	936	412.2						21.9184	12.131	20.2833
												316.299	744.4	1345.7						37.9089	16.1125	34.6882
												576.7	2881.5	205.4						13.023	10.675	8.97239
												1240.8	651	316.5						16.6702	9.16245	11.4983
												119	4303.6	159.8						12.4173	11.4369	10.8479
												159.601	41.1992	67.2998						18.8314	13.8726	11.1256
												349.5	624.102	14.5						21.2142	8.80829	8.08154
												332.8	2430.4	106.2						15.119	8.61461	9.35014
												1069.5	1407.3	276.5						13.6059	8.45569	8.5561
												27.2002	123.801	289.2						11.4813	15.0403	8.02576
												241.899	837.898	585.2						14.8185	10.5205	15.3833
												48.1006	1351.4	1411						9.45513	49.2474	6.73921
												142.899	134.898	1085.8						12.7201	12.3793	28.1894
												674.7	1124.4	60.9004						12.4781	8.71248	18.3451
												27.7002	394.098	240.8						16.3964	11.3219	11.9162
												968.4	1682.4	171.9						20.5291	6.54644	11.8884
												610.1	2555.2	133.3						23.8338	7.30788	19.913
												148.699	67.7031	466.7						20.2726	10.5687	53.0917
												155.801	80.3984	107.599						39.2951	10.5343	20.1596
												137.799	117.898	828.3						19.1183	12.746	9.39153
												535.5	1008.3	542						36.4076	11.5169	9.0598
												1107.3	3151.7	103.4						12.0462	7.58009	25.7197
												2147.7	818.5	42.7002						15.0805	54.165	14.872
												100.102	115.398	1051.2						29.0989	20.0913	10.3094
												55.5996	2367.8	512.6						20.362	11.22	16.7182
												320.1	138.695	150.1						17.5879	7.48693	12.9371
												683.4	416.5	306.101						20.7231	9.79226	25.9816
												276.699	655.5	145.899						18.0375	9.11545	25.5448
												34.5996	598.203	194.601						11.7686	8.39031	9.78612
												1050.5	2653.8	137.899						11.6541	12.166	9.39455
												315.5	1544.8	952.201						16.0534	7.82389	29.1444
												1066.3	144.797	1077						36.7857	7.70945	10.0272
												127.1	145.5	831.5						16.6969	26.4501	13.8266
												1184.6	773.8	420.199						25.8549	10.2161	9.43861
												489.799	115.9	167.5						15.9276	10.0482	7.98972
												105.301	1157	333.1						10.8749	55.7348	10.95
												1500.6	1779.5	71.9004						13.3176	12.9789	9.6331
												802.5	91.1997	896.6						19.7449	6.74757	16.115
												332.6	1392.3	864.9						10.3673	10.0301	31.5309
												247.602	1127	261.9						19.6434	9.55634	36.6852
												590.898	924.4	132.5						30.3033	8.64453	39.3313
												57.1016	216.7	93.9998						13.2902	9.33112	14.569
												702.299	197.399	370.299						23.1363	16.6098	18.4357
												35.4004	399.7	970						21.4681	8.39157	15.1978
												1206.7	1638.5	909.801						10.5618	7.75646	14.0969
												1258.1	203.8	214.9						16.7058	6.94132	21.4595
												485.6	654.8	562.699						7.59545	9.10764	56.6082
												963.5	682.7	269.5						16.0436	6.97875	35.9028
												78.5996	1126.3	352.5						25.5683	8.18569	12.4213
												371.9	2011.7	48.2012						14.9199	13.8192	24.3333
												519.9	164.699	591.898						8.89613	9.52162	27.3223
												1088.3	115.199	899.801						9.71397	6.36025	11.4777
												491.199	1584.8	487.9						10.3611	9.6238	26.2157
												531	1013.1	382.5						13.501	37.0557	14.1228
												240.703	89.1991	637						10.6684	15.4622	8.83174
												806.199	67.4003	626.9						20.1387	12.296	12.8181
												496.098	1534.6	44.3984						11.4643	10.171	15.079
												928	663.5	315.203						8.38647	9.55874	36.5221
												411.203	80.4998	592.313						15.4045	9.6936	15.8027
												178.398	1161.6	53.281						9.59263	7.07925	13.3451
												686.602	780.102	596.812						7.59488	10.951	10.7656
												773	25.7988	110.281						9.34483	13.3213	17.5941
												403.297	1182.7	991.906						7.63906	6.97001	10.7843
												169.203	792.898	245.812						6.59859	30.8023	27.6631
												283.602	803.301	838.281						17.9287	7.84084	16.935
												998.398	528.801	282.625						18.8857	10.2851	36.7035
												75.6992	121.5	959.188						7.15345	9.49627	9.36489
												70	1880.2	218.094						23.7849	7.79025	33.0825
												1187	894.5	382.906						30.5394	12.4068	7.42955
												283.301	469.398	1409.91						8.96691	7.60413	13.2997
												99.6992	1452.6	551.781						18.5702	6.73737	27.5532
												39.1016	550.398	51.2188						20.3555	22.5365	18.3419
												119.098	324.602	647.188						10.6278	9.72231	42.5952
												1600.5	3387.7	323.219						8.32932	6.93091	37.7489
												384.402	609.199	475.375						14.5574	5.95959	13.6899
												59.8984	1631.6	247.625						12.6209	6.63174	9.40701
												617	228	523.188						17.401	14.3102	48.4178
												248.699	49.5974	1018.5						29.8264	8.69061	24.8341
												296.801	250.203	1164						12.2243	6.48213	11.2081
												36	2211.5	647.188						14.6997	8.41678	9.76305
												691.402	281.695	199.312						40.3627	9.50149	10.7451
												303.898	1055	117						14.1522	10.2368	26.0377
												293.398	569.703	269.094						21.4138	9.02568	11.5582
												247.797	1390.5	669.5						18.9293	9.68162	13.4391
												914.602	702.398	862.906						21.7553	7.71577	57.8807
												83.6995	1663.5	397.688						38.0786	8.34502	11.9605
												157.101	80.3984	193.594						18.4557	8.7456	31.4435
												1114.9	1090.2	110.219						13.4763	8.34473	9.63787
												171.402	555.594	1484.19						12.3817	7.90111	21.1729
												472.199	3555.5	525.094						32.7498	6.98542	28.5962
												45	1807.41	123						31.7028	8.73345	41.2963
												747.398	160.398	432.719						30.7669	12.8004	12.9468
												112.301	550.898	492.781						15.8191	21.683	30.3709
												87.1992	1576.7	137.719						16.4333	11.8963	12.4716
												379.402	1091.8	66.1875						10.1641	8.84734	23.2142
												341.199	794.703	1126.41						13.5166	17.6085	14.6998
												567.398	1869.41	248.781						24.0793	12.5783	27.0779
												598.199	1328.09	99.9062						24.8909	15.4025	6.35849
												72.1016	471.797	65.9062						9.79205	19.8139	22.1363
												79.1016	130.812	63.0938						10.6653	10.263	9.13588
												637.699	119.5	626.094						16.6356	15.5195	38.064
												548	1829.59	614.625						21.9052	19.6478	18.0903
												445.5	999.609	1000.59						10.2041	23.3235	13.9916
												119.898	812.188	800.688						19.4028	8.9739	44.4446
												124.102	975.906	737.719						21.8695	7.23443	12.6763
												1332.2	446.703	196.281						12.5072	16.4016	15.4776
												278.699	713.703	251.094						15.6255	11.1807	18.7082
												909.297	39.6875	80.4062						20.0218	13.9396	11.8176
												464.602	29.2031	443.297						15.3883	15.3977	25.1011
												27.1992	52.5	541.797						13.096	5.68378	10.234
												679	1508	430.203						12.8445	10.0722	9.75905
												59.5	734.5	312.203						15.5493	24.0511	14.231
												46.6018	327.891	596.094						19.8481	10.4966	21.5544
												183.597	2730	548						20.0853	9.73689	15.0866
												231.102	190.109	764.406						15.3471	10.1372	9.95357
												62.1992	213.188	738.391						15.1466	6.99187	12.5517
												793.699	317.406	1082.61						12.2542	19.5472	16.0348
												668.602	1328.91	283.203						32.0459	7.9891	34.4794
												234.199	1045.19	424.594						17.3535	27.9702	13.829
												89.6016	24.8125	368.594						13.2437	15.7422	11.9727
												1760.6	769.594	182.906						13.5873	8.94985	21.246
												81.8984	125.094	784.297						13.5455	7.15877	18.2037
												267.305	184.704	88.2969						19.9554	6.9046	10.1273
												658.602	765.609	586.609						20.5205	6.29144	4.77568
												519.594	913	132.594						21.0826	14.629	6.38921
												408		336.703						14.9295	16.7037	10.4564
												201.602		135						11.4545	10.5286	17.2776
												187.305		1070.61						15.1992	11.5628	12.8347
												43.1953		741.188						8.68147	8.43221	4.45685
												121.602		66.8125						7.37915	8.18559	8.24821
												203.601		308.187						17.2744	20.0999	12.261
												227.398		768.313						11.9838	7.06157	3.98162
												352.703		54.5935						15.7259	6.54085	15.19
												226.297		396						17.3741	9.83437	12.0249
												167.602		714.594						11.8687	10.1597	6.10693
												633.195		2537.5						9.31933	15.4466	27.2081
												381.305		214.109						14.0287	6.64025	6.70403
												205.398		1860						20.1086	14.3357	24.6957
												234.398		943.406						17.6311	17.9799	20.5496
												181.398		334.797						11.5617	6.05647	8.10384
												854.805		30.703						34.5553	19.112	9.80895
												210.898		285.391						16.0901	13.9961	24.9819
												33.7031		1222.81						11.2356	39.4013	19.7396
												967.898		903.688						24.6526	4.51199	9.71033
												48.5		216.406						13.821	12.5685	5.00141
												294.398		54.2031						10.6068	6.14962	12.6868
												119.898		495.594						29.6013	12.9372	11.2108
												34.8047		104.296						15.8475	5.60887	13.6905
												352.695		765.812						11.6813	6.86653	10.4914
												296.5		136.797						18.4011	11.0923	26.0218
												1487.8		98.8906						20.0985	11.3049	9.86492
												614.594		307.204						16.1907	25.5391	16.4817
												777.906		301.406						13.3836	6.03298	5.53535
												54.2969		217.594						13.5395	10.4416	26.4116
												247.102		718.109						13.0194	4.95954	5.81389
												86.7969		121.797						14.2484		20.6154
												19.3047		246.203						25.2345		7.9093
												326.5		62.5						26.7623		9.77119
												412.5		298.797						9.95807		7.52486
												698.094		401.891						9.50391		8.35129
												151.813		951.906						9.55323		8.07601
												174.297								9.86542		9.98481
												160.703								6.79975		11.7247
												150.891								25.3938		15.9612
												117.703								23.7853		12.5799
												128.906								8.38771		3.95179
												239								14.898		12.9179
												44.8906								13.4566		16.0871
												27.406								24.2993		6.03892
												91.7031								13.9416		6.29486
												81.1877								14.0471		18.7509
												213.906								21.752		4.62077
												296								16.4763		5.61231
												276.906								15.1803		7.37211
												196.89								19.9433		9.12243
												130.11								14.6813		17.928
												149.094								21.0029
												421.906								16.5858
												62.8906								12.3849
												121.797								8.73277
												318								9.6975
												26.2031								21.519
												159.406								16.2186
												147.891								11.3776
												288.812								8.04372
												112.188								24.3325
												92.5005								13.8049
												113.406								25.0318
												169.406								16.9721
												160.391								11.7406
												45								39.414
												16								41.9426
												120.203								18.5784
												569.5								11.3919
												331.5								10.5113
												217.297								13.5705
												23.6094								18.6618
												67.0938								20.9483
												343.906								26.0314
												314.594								18.4694
												363.406								21.663
												218.297								9.95264
												71.0938								16.2106
												113.109								19.0683
												187.391								14.5858
												163.109								9.99021
												427.297								26.116
												80.0938								17.0269
												43.2966								23.5416
												565								24.1913
												64.7031								6.45787
												392								20.097
												82.2032								11.5023
												349.5								12.6685
												105.594								8.73557
												397.812								13.2991
												279.094								18.8912
												37								12.9987
												182.297								22.3983
												158.797								10.4586
												140.109								10.6606
												330.797								12.6481
												1783								7.84374
												55.2969								19.4829
												72.9062								11.5857
												81.8906								53.4556
												297								16.6897
												156.812								15.2679
												198.391								36.6567
												88.9062								17.6043
												407.703								13.0917
												39								31.7992
												164.891								5.57734
												129.297								10.3213
												51.6094								11.5292
												26.5								13.4561
												257.094								8.38815
												137.797								10.6076
												145.406								34.1334
												72								6.08846
												802.703								15.1148
												360.891								26.1596
												86.6094								18.455
												37.2031								14.1931
												198.391								15.5979
												190.609								6.18744
												375.094								6.51349
												55.0939								7.86232
												152.906								8.36716
												454.891								6.44009
												349.109								8.60041
												60.1874								21.2055
												75.5001								11.9915
												483.203								9.8647
												143.515								14.1579
												52								16.6271
												246.094								9.63042
												206.906								18.9165
												16								9.27679
												381.188								10.3029
												793.312								6.87051
												662								12.0167
												73.375								14.7496
												50								11.591
												858.312								6.44144
												384.688								8.42149
												72.4062								24.4347
												412								11.8623
												218.719								10.204
												347.188								19.0938
												621.406								7.78366
												345.281								28.7892
												758.406								19.0271
												701.594								14.8055
												327.9								12.8811
												952.1								15.7628
												782.1								8.36947
												198.4								19.2316
												311.5								16.8603
												952								10.4504
												487								9.90599
												152.101								13.8108
												490								36.0163
												934.5								19.2464
												548.5								15.8549
												322								12.602
												139.4								9.57594
												755.6								9.53861
												793								32.2442
												1431								16.0875
												108.9								42.8365
												907.1								15.6693
												505.299								28.4227
												446.5								29.8471
												41.8005								25.2388
												250.9								10.0399
												260.6								16.6365
												238.199								17.6869
												470.201								20.1143
												174.299								14.5438
												136.701								30.6169
												477.699								18.3406
												344.4								34.9942
												512.1								47.9753
												568.5								46.9243
												429.5								8.67095
												152.5								17.192
												241.6								24.6729
												2121.5								21.4644
												259								9.05847
												198.102								8.41648
												75								8.77842
												913.1								8.46426
												219								10.3792
												737.301								17.576
												204.301								12.4023
												210.598								25.8127
												81.3008								21.487
												665.601								30.6492
												649.297								13.0921
												650.301								8.71895
												895.801								22.5334
												480.801								21.7415
												645.301								22.4669
												1143.5								43.3874
												819.199								8.8044
												125.699								17.295
												788								13.2751
												726.201								12.2363
												513.6								25.0513
												806.498								18.0344
												262.203								24.0193
												279.797								10.5874
												753.801								25.2521
												445.699								11.4314
												202								37.7125
												423.902								8.36907
												270.098								24.9266
												502								25.2565
												140.203								14.8672
												1028.1								23.1242
												981.902								11.6927
												44.0977								35.5998
												538.602								24.0242
												203								56.9813
												273.398								9.10656
												47.1016								6.18803
												127.199								18.0354
												99.5								6.97076
												82.3008								6.43466
												154.301								7.97468
												2491.3								17.3131
												330.899								21.3538
												82.9021								24.8566
												371.598								9.93113
												60								4.59782
												20.2031								26.7804
												44								12.4618
												301.297								10.361
												78.1016								4.94445
												225.5								18.6482
												940								9.355
												77.1992								34.2591
												146.5								9.1969
												1032.4								9.21008
												189								11.5521
												815.699								4.52442
												405.301								6.86606
												739.098								8.24905
												221.102								6.01129
												200.699								8.11404
												359.898								16.7855
												257.102								9.81168
												81.8008								31.4159
												866.699								12.2516
												313.301								6.83654
												973								10.6834
												188.102								7.27351
												412.797								8.98727
												54.5002								6.94537
												80.6016								4.33844
												88.1992								5.23214
												26.8005								14.0015
												622.5								6.01404
												690.699								3.53748
												602.199								13.521
												834.5								7.45946
												90.4023								3.22384
												719.598								21.9627
												643.703								13.0543
												536.5								13.3598
												335.199								5.59692
												392.199								4.07956
												103								12.9122
												135.801								5.80126
												775.199								19.1184
												131.398								6.38185
																				13.5211
												CCI v.s. ARK								4.50287
												Kolmogorov-Smirnov test								7.74388
												P value	<0.0001							7.79121
												CCI v.s. mCherry								19.5325
												Kolmogorov-Smirnov test								6.19092
												P value	0.348							14.2059
																				16.9521
																				16.1298
																				8.07745
																				14.2289
																				10.3876
																				18.4196
																				14.5884
																				29.1225
																				5.65395
																				5.17963
																				8.92637
																				14.9544
																				3.61177
																				8.38222
																				9.06796
																				4.81612
																				CCI v.s. mCherry
																				Kolmogorov-Smirnov test
																				P value	0.1779
																				CCI v.s. ARK
																				Kolmogorov-Smirnov test
																				P value	<0.0001
[truncated: 3 more columns]

## Sheet: Supplementary figure 5
Sup Figure 4 c		Sup Figure 4 d													Sup Figure 4 e
hM3Dq in NeuN+ cells （%）		Cell 1	Cell 2	Cell 3	Cell 4	Cell 5	Cell 6	Cell 7	Cell 8	Cell 9	Cell 10	Cell 11	Cell 12		hM3Dq		mCherry
0		0.00854822	-0.017326	-0.036454	0.00162785	-0.0277752	0.00685474	-0.0276866	-0.0543169	0.154381	-0.0178866	0.0129275	-0.0525562		Baseline	CNO	Baseline	CNO
0		0.00309395	-0.0195895	-0.0274975	-0.00806221	-0.0195291	-0.0362037	-0.0438359	-0.0807544	0.149176	-0.0150423	0.0185005	-0.0804039		0.000922573	0.17892	-0.0261041	-0.0289562
0		0.00890805	-0.0296692	-0.0204147	-0.0186855	0.00476284	0.00502095	0.0427883	-0.076104	0.169293	-0.0221242	-0.00311831	-0.01805		0.00544823	0.0532304	-0.0148244	-0.0602086
0		0.00559856	-0.0262426	-0.0172566	0.00222808	0.0070236	0.0729728	0.0109183	-0.0505318	0.153737	-0.051122	-0.00476957	-0.0263686		-0.00977822	0.605986	0.0749535	0.00896317
0		-0.00383279	-0.0238415	-0.0141178	-0.0192652	-0.0142615	0.0196404	0.0832847	-0.0513488	0.133734	-0.0381026	-0.0137385	0.0495821		-0.0126725	0.238242	0.0738758	0.0820017
0		0.00820259	-0.0206713	-0.00199839	-0.0172343	-0.0290412	0.00207198	0.0320712	-0.0296728	0.162006	-0.0761359	-0.023076	0.0188788		-0.000928044	0.0366123	-0.0269117	-0.0136729
0		0.0191064	-0.00866572	0.00838623	-0.0138343	-0.00930477	-0.0167099	-0.0108102	-0.0364647	0.157981	-0.0229909	0.0023515	-0.071192		0.0632802	0.0463919	-0.0176763	-0.0197965
		0.00842512	-0.0188454	0.0128046	-0.0194749	-0.00252248	-0.0263433	-0.0123295	-0.0588899	0.159977	0.0355841	0.00699568	-0.0948262		-0.0209479	0.373649	0.011699	0.0121351
		0.00509195	-0.016807	-0.0101163	-0.0379546	-0.0162397	-0.0135271	-0.0712216	-0.042691	0.14465	-0.026424	0.0167657	-0.0876714		0.0126336	0.316835	-0.0280234	-0.0398562
		0.0137184	-0.0198709	0.00309568	-0.0473363	-0.0189187	-0.0708864	-0.0536181	-0.026608	0.149846	-0.0645818	0.0558652	-0.0783603		-0.0128958	0.415197	-0.0458086	-0.0463865
		0.0102811	-0.0284561	-0.000934526	-0.033568	-0.012645	-0.0417966	-0.0310974	-0.0477522	0.1566	-0.0188298	0.0334552	-0.062765				-0.0686363	-0.0699912
		0.00179193	-0.026599	-0.0113623	-0.0213043	-0.0183365	-0.0996338	-0.0314004	-0.00138873	0.175277	-0.0248104	0.0357749	-0.0179146				-0.0270059	-0.0431846
		0.00445278	-0.0199835	-0.0327162	-0.0265009	-0.00769963	-0.0988067	0.0287123	-0.00900721	0.191255	-0.0457112	-0.00347215	-0.0449097		Paired t test		Paired t test
		-0.0147177	0.0127567	-0.0210185	-0.0148045	0.00132082	-0.0487114	-0.00353853	0.0240626	0.183253	-0.0661284	0.0426207	0.0019347		P value	0.0012	P value	0.1458
		-0.0115123	0.033904	0.00330654	0.00606792	-0.013035	-0.0389866	-0.0992826	0.0352148	0.193569	-0.0886812	0.0152913	-0.0293235		t, df	t=4.304, df=11	t, df	t=1.577, df=10
		-0.00606753	0.0422141	-0.0176927	-0.00850622	-0.0108364	-0.029638	-0.0982005	0.042345	0.191995	-0.0634183	0.0285309	-0.0511893
		-0.0130321	0.0645182	-0.0014425	-0.0137891	0.0082105	-0.0663985	-0.127798	0.0608353	0.197181	-0.076993	0.0466948	-0.083282
		-0.0162564	0.0965143	0.0065748	-0.0207822	-0.00683488	-0.0385188	-0.153206	0.0647944	0.213861	-0.05207	0.0162251	-0.0898007
		-0.0289783	0.0927313	-0.0101499	-0.034678	-2.9983e-05	-0.017754	-0.137753	0.068536	0.147824	-0.0496328	0.000444689	-0.10568
		-0.03778	0.0901551	-0.0100109	-0.0238903	0.00836311	0.00477351	-0.0335603	0.035384	0.126468	-0.0502409	-0.00268583	-0.0623275
		-0.0439302	0.0638804	0.00981909	0.0078234	0.0116977	0.0125425	-0.0274962	0.0638663	0.0707088	-0.0354739	0.0280296	-0.00461558
		-0.00449564	0.0666504	0.000910457	0.0211601	0.0161175	-0.0523044	-0.000114774	0.0549475	0.0763015	-0.0454862	0.0639397	0.047737
		-0.00727959	0.0525689	0.0136337	0.00599392	0.0307503	-0.00542588	-0.0229038	0.0333924	0.0905596	-0.0368816	0.0621214	-0.0188845
		-0.0310379	0.0438336	0.0404362	0.00196085	0.025121	0.00627172	-0.0253926	0.0408948	0.0904803	-0.0549765	0.0738915	-0.00597345
		-0.0116638	0.0394441	0.042516	0.0116016	0.0143428	0.0227284	-0.0432559	0.0133648	0.0647795	-0.0438917	0.149678	-0.00746215
		-0.012857	0.0265006	0.0193938	0.00889231	0.0076114	0.0335548	-0.0238777	0.000104995	0.03467	-0.0459267	0.0963408	0.0110699
		-0.00496436	0.0304024	0.00715465	0.00858808	0.0326946	0.0023906	0.0331792	0.0391497	0.0354064	-0.0494509	0.0679401	0.0805335
		0.000220039	0.0253876	0.000436033	0.00689016	0.023725	0.0469676	0.123677	-0.00275677	0.000830805	-0.0384761	0.0403306	0.0342395
		-0.00623324	0.0228051	0.00364199	0.0294277	0.0242506	0.0226402	0.184513	0.0216021	0.00452864	-0.0211857	0.0402274	-0.00181863
		-0.0127575	0.0123315	0.00714027	0.0102983	0.023968	0.067302	0.0356984	0.0291577	0.0230305	0.0560157	0.0848901	-0.0264228
		-0.0245799	0.0159269	0.0231748	0.044935	0.0174796	-0.0333598	-0.00842962	0.0325126	0.0197707	0.028531	0.0561355	-0.0123658
		-0.0299915	0.0248123	0.0214017	0.0412555	0.0178753	-0.0690356	-0.0555096	0.0590951	-0.00220999	0.0472436	-0.00157516	-0.0778144
		-0.000277096	0.0230927	0.0217707	0.0349778	0.000489993	-0.122531	-0.0541158	0.0658579	0.00348436	0.0358235	-0.00174225	-0.0980201
		-0.00680613	0.0130131	0.0131928	0.0322356	0.00507369	-0.0558025	-0.0971487	0.100378	0.00441755	0.0615318	0.0130208	-0.099157
		-0.00380438	0.00348991	0.0166767	-0.00700152	0.00379071	-0.0241163	-0.0838735	0.0743417	-0.00852011	0.0953753	-0.00297087	-0.0430872
		0.00717045	0.0128255	0.0172422	-0.00532005	0.0111212	0.00571243	-0.123556	0.0563107	0.000567355	0.062566	-0.0232677	-0.0504449
		0.0199918	-0.00190634	0.032117	-0.0130162	0.000874323	-0.0231604	-0.10597	0.0583361	-0.0212832	0.0655252	-0.0051873	-0.100461
		0.0193479	0.00193919	0.0334061	-0.0216702	-0.00627535	0.0131323	-0.088704	0.0313862	-0.0132559	0.0611631	-0.0448324	-0.108585
		-0.00924919	-0.00315066	0.0128142	0.0205434	0.000840411	-0.0324073	-0.0519127	0.0348329	-0.011234	-0.00466134	-0.0236313	-0.114666
		-0.0146703	-0.0104666	0.019413	0.0155812	0.0178866	-0.020303	-0.0814453	0.0176865	-0.0154492	0.0067156	0.00551151	-0.100587
		-0.0217722	0.0009825	0.0166048	0.0214273	-0.00300289	0.0312329	-0.0407454	0.0112523	0.000186462	0.0612876	0.0217047	-0.087897
		-0.0244946	0.00132641	0.0296011	0.0283094	0.0030164	0.0795656	-0.05193	0.043075	-0.0198263	-0.0120688	0.0308161	-0.0818114
		-0.00267281	0.00711034	0.0298551	0.0240543	0.0407994	0.029128	0.0133725	-0.00426017	-0.0303358	-0.0179727	0.016859	-0.0705288
		-0.0102198	0.00177662	0.0257578	0.0274132	0.0214699	-0.00803928	0.0209385	-0.00776486	-0.0148556	-0.0197588	0.0283491	-0.0880188
		-0.00883254	0.0174214	0.031748	0.0190839	0.0140941	0.0225657	0.0490212	-0.0159731	-0.024197	0.0118343	0.0163037	0.0671442
		-0.00654572	0.0214607	0.014501	0.0339582	0.0111382	0.0429238	0.158629	-0.00281961	-0.0210928	-0.0369583	-0.00541828	0.0416739
		-0.0143673	0.0194473	0.00911943	0.0448117	0.0246576	0.0406697	0.0638156	-0.000808643	-0.0217974	-0.0179392	-0.0145641	0.0357868
		-0.0052295	0.0113936	0.0366504	0.0264142	0.0293317	-0.00179559	0.158343	-0.0294263	-0.00852011	-0.0102636	0.00722175	0.10862
		-0.0128522	0.00813581	0.0209225	0.0378802	0.00518673	0.0385749	0.13078	-0.0382775	-0.00911367	-0.0174173	-0.00822936	0.0870702
		-0.00966583	0.00542206	0.0142039	0.0105614	0.00531107	0.0136611	0.0325473	-0.0434693	0.0174473	-0.0344253	-0.0287964	0.0685697
		-0.0131363	0.0162146	0.0297641	-0.0178962	0.0121951	-0.00423612	-0.0424422	-0.0225233	0.0250746	-0.0630974	-0.0220341	0.0746599
		-0.00797084	0.00368375	0.0379443	-0.012934	0.0155128	0.0787894	-0.0587732	-0.0666438	0.0375711	-0.0576005	0.00252351	0.0494693
		-0.01655	0.00783568	0.0320835	-0.0136534	-0.011899	0.182037	-0.0459438	-0.0618049	0.0306738	-0.063107	0.00930057	0.117124
		-0.00932494	0.00339612	0.0369667	-0.018003	0.0338024	0.0744473	0.00358168	-0.0444602	0.0276044	-0.032012	-0.0141955	0.13234
		0.0100207	0.00946768	0.0157949	-0.0275245	0.0200739	0.0162847	0.00754216	-0.0645313	0.0226115	-0.0227993	-0.00577212	0.122528
		-0.000561172	0.00124512	0.015632	-0.000189296	0.00689361	-0.0483318	0.00811351	-0.0510249	0.00882321	-0.0167517	-0.0482086	0.0764779
		-0.0064463	0.00889867	0.00488316	-0.00187077	0.00196514	-0.0779944	0.0639974	-0.0759252	-0.00189258	-0.07005	-0.065596	0.0714389
		-0.00445302	0.00995541	-0.00906204	0.00381911	-0.00729834	-0.10023	0.0460346	-0.0605625	-0.00303843	-0.0370684	-0.0571726	0.0745426
		-0.0155841	0.000294682	-0.0187326	-0.00717831	-0.00950824	-0.137323	0.0135716	-0.0427925	0.0159205	-0.0528314	-0.0270174	0.073302
		-0.0193339	0.00639751	-0.0258442	-0.00853911	0.0110478	-0.120839	-0.0365988	-0.067045	0.00592525	-0.0566093	-0.0384927	0.0367702
		-0.0185385	0.00711034	-0.0200073	0.0186687	0.0147328	-0.124927	-0.0388885	-0.0512714	-0.00706955	-0.045467	-0.0506167	0.112247
		-0.00243134	0.007448	-0.0125795	0.00756439	0.0218768	-0.130127	-0.0242153	-0.0722271	-0.0173378	-0.0722574	-0.0346545	0.0572737
		0.00805109	0.00132641	-0.0106387	0.0263032	0.0092448	-0.136282	-0.0607945	-0.0607027	-0.0082281	-0.0734018	-0.017213	0.0203134
		-0.00828332	0.0172775	-0.00098724	0.0280751	0.0160045	-0.113843	-0.0115028	-0.0623704	0.00606808	-0.0620775	0.0121313	-0.0124606
		0.0107072	0.0200476	0.0158956	0.00876075	0.0183613	-0.101722	0.0208087	-0.0625493	-0.00744092	-0.0544738	-0.00736441	-0.0169131
		0.0105746	0.0274323	0.0138014	0.0337444	-0.00586275	-0.0673747	0.088297	-0.0661265	-0.0087296	-0.016814	-0.0144118	-0.016268
		-0.00263493	0.0256189	0.0139356	0.0201117	0.0123647	-0.0713134	0.0972092	-0.0685435	-0.00701559	-0.0259548	-0.0261279	0.0175705
		0.012298	0.0373243	0.0168348	0.0203831	0.0309312	0.00401423	0.0679103	-0.0524413	-0.00762501	-0.0108382	-0.0102885	0.0538542
		-0.0032457	0.0431708	0.0358214	0.0204324	0.0297443	0.0346904	0.0583012	-0.0655948	-0.00397797	-0.0459075	-0.015375	0.0640134
		0.00304187	0.034004	0.0520141	0.0546868	0.00946523	0.0661325	0.0613831	-0.0477281	-0.0181757	-0.0398312	-0.0007397	0.18684
		-0.00445302	0.0307838	0.0349636	0.0575276	0.0187061	0.136891	0.242327	-0.0559605	-0.0152111	-0.0573276	-0.00652895	0.0842913
		-0.00557513	0.0210105	0.0388692	0.0651826	0.0232502	0.177075	0.408841	-0.0522673	-0.0199342	0.0464774	0.0469848	0.0639593
		0.00900748	0.0337227	0.0554788	0.0904787	0.0497634	0.41785	0.367336	-0.0227988	0.00597603	0.0602725	0.105039	0.261013
		0.0282774	0.0339415	0.0761091	0.0677069	0.0348084	0.558194	0.380182	-0.015161	0.0166569	0.219669	0.0876029	0.294085
		0.0664478	0.0206979	0.0607885	0.0976322	0.0479774	0.639417	0.459288	0.0257884	0.0269505	0.229978	0.107949	0.277479
		0.0850406	0.0384123	0.102236	0.107511	0.0512894	0.75404	0.423613	0.0536664	0.0458492	0.125072	0.123911	0.359087
		0.0973648	0.0457595	0.138038	0.132807	0.0587612	0.75018	0.413922	0.0152646	0.0656905	0.0911616	0.113055	0.24605
		0.121275	0.0392752	0.117887	0.152294	0.0526571	0.759542	0.465179	0.0177348	0.0732639	0.260183	0.112681	0.338331
		0.166007	0.0635427	0.14089	0.140697	0.0629888	0.81083	0.432958	0.0214619	0.0642399	0.24746	0.127341	0.326372
		0.169056	0.0628549	0.185749	0.149154	0.0659391	0.817508	0.397228	0.0311494	0.0610277	0.229088	0.176078	0.363919
		0.171594	0.0657187	0.210064	0.158761	0.0653909	0.738119	0.390194	0.00380789	0.0440971	0.283071	0.121316	0.291076
		0.181792	0.0690265	0.220171	0.169553	0.0697429	0.7713	0.392678	-0.00381543	0.0295184	0.317968	0.153531	0.447254
		0.202535	0.0810133	0.238587	0.174902	0.0621467	0.825934	0.394488	0.00627326	0.0443415	0.23753	0.136379	0.304655
		0.206876	0.0943132	0.240643	0.213707	0.0627006	0.871538	0.387164	0.0138821	0.0153555	0.315224	0.196188	0.374028
		0.213093	0.103711	0.250285	0.186902	0.0629832	0.872348	0.397232	0.0116681	0.0283154	0.368685	0.290507	0.337884
		0.207208	0.10847	0.269559	0.198331	0.0745131	0.829924	0.37794	-0.00181413	0.0170124	0.343264	0.34002	0.23922
		0.210735	0.117043	0.269933	0.203581	0.0655717	0.82105	0.374586	0.01365	0.0228115	0.391439	0.291008	0.230057
		0.206805	0.119913	0.280466	0.20916	0.0682225	0.877897	0.376291	0.0453277	0.0220592	0.299452	0.243102	0.490683
		0.199599	0.124277	0.294752	0.248245	0.0728345	0.896354	0.356701	0.0799106	0.030842	0.448113	0.272382	0.502286
		0.201692	0.145662	0.300598	0.250363	0.0617284	0.900493	0.343365	0.0700877	0.0323116	0.433902	0.296026	0.415455
		0.204239	0.156736	0.314874	0.23347	0.0644583	0.904869	0.319697	0.0707307	0.0431067	0.343796	0.313177	0.548364
		0.197185	0.180897	0.31139	0.250687	0.0654813	0.88246	0.319048	0.0476238	0.0449953	0.494382	0.25384	0.548824
		0.200513	0.190408	0.313221	0.233799	0.0689629	0.890971	0.311486	0.0374336	0.0638051	0.468573	0.331661	0.551526
		0.186338	0.210017	0.320538	0.237741	0.0622936	0.90453	0.295173	0.0474111	0.0659571	0.515542	0.409943	0.415942
		0.189107	0.198299	0.324674	0.19859	0.073377	0.889585	0.289554	0.0583506	0.060558	0.468645	0.362381	0.40456
		0.18621	0.222423	0.335116	0.23238	0.0672956	0.869264	0.283127	0.0723694	0.0453286	0.482258	0.346335	0.659227
		0.187185	0.255507	0.341001	0.259161	0.072874	0.857929	0.28291	0.092542	0.0736036	0.465246	0.438285	0.688743
		0.183861	0.28589	0.331618	0.272325	0.0719188	0.845879	0.24972	0.105618	0.0838147	0.555605	0.522215	0.625975
		0.187	0.272133	0.329298	0.270026	0.0726253	0.831456	0.234168	0.104274	0.0994344	0.641626	0.531296	0.525916
		0.178923	0.289397	0.328364	0.267646	0.0768247	0.812294	0.22952	0.0825935	0.100863	0.620644	0.481714	0.612432
		0.16622	0.27586	0.324329	0.268468	0.0652892	0.798824	0.219322	0.0907582	0.095251	0.584799	0.524574	0.711868
		0.167091	0.327265	0.320303	0.245199	0.0641023	0.781581	0.215751	0.0620197	0.0973046	0.605159	0.595327	0.682044
		0.160027	0.317354	0.326126	0.250132	0.0666852	0.774859	0.191728	0.0899509	0.0941432	0.631528	0.525532	0.689916
		0.162433	0.347599	0.329662	0.263115	0.0708167	0.766995	0.202852	0.102887	0.0876617	0.538947	0.493681	0.696101
		0.158673	0.333649	0.318305	0.262149	0.0652665	0.764002	0.194477	0.0599459	0.0990281	0.562591	0.587887	0.67696
		0.165302	0.329791	0.316388	0.245462	0.0728853	0.76166	0.195749	0.0457531	0.0845066	0.587648	0.64861	0.674592
		0.163237	0.330679	0.318013	0.262565	0.0720432	0.737333	0.175467	0.0195621	0.0904708	0.571751	0.619403	0.671745
		0.156704	0.330379	0.306588	0.236849	0.0534258	0.72653	0.183738	0.0604873	0.0859	0.611877	0.594379	0.636242
		0.158877	0.29994	0.299779	0.290915	0.067143	0.718195	0.18953	0.0850782	0.068671	0.608137	0.617963	0.671723
		0.160203	0.342697	0.310992	0.268238	0.0732527	0.70305	0.171861	0.0469712	0.0502643	0.68247	0.621659	0.693778
		0.150331	0.316985	0.3017	0.241392	0.059219	0.701884	0.190413	0.0821101	0.0705342	0.615176	0.651328	0.674921
		0.141889	0.343129	0.284784	0.259041	0.0534541	0.692993	0.170112	0.0894868	0.0684234	0.641291	0.653888	0.650168
		0.142869	0.319924	0.290932	0.238868	0.0613328	0.678635	0.164659	0.0944224	0.0848177	0.73472	0.630623	0.642991
		0.140729	0.299652	0.291766	0.260423	0.0652044	0.662236	0.161689	0.0681203	0.0848018	0.656068	0.624052	0.597265
		0.136397	0.298996	0.27611	0.22415	0.051052	0.657741	0.144661	0.0922809	0.0806913	0.680019	0.609304	0.595348
		0.121223	0.298608	0.270451	0.227139	0.0585521	0.645189	0.139459	0.135884	0.0895788	0.746925	0.597868	0.58688
		0.122198	0.306405	0.255777	0.254889	0.0494864	0.640986	0.128123	0.152117	0.0778759	0.715452	0.599298	0.546158
		0.124215	0.317035	0.252734	0.210147	0.0446597	0.632678	0.126759	0.135589	0.0607294	0.74038	0.575763	0.5113
		0.123159	0.263867	0.245943	0.237606	0.0507129	0.628078	0.133953	0.156937	0.0521625	0.712306	0.542728	0.500139
		0.121142	0.321994	0.242009	0.219385	0.0442923	0.610757	0.139796	0.159131	0.0475917	0.691712	0.535459	0.506491
		0.122771	0.263404	0.238966	0.21018	0.0528776	0.600853	0.135693	0.160137	0.0665094	0.709984	0.523998	0.488807
		0.110314	0.248528	0.231049	0.263765	0.0456996	0.599609	0.126417	0.202169	0.0669252	0.740021	0.516912	0.463684
		0.104703	0.323176	0.238793	0.228109	0.0490116	0.598033	0.126452	0.177331	0.0700232	0.75009	0.50206	0.462543
		0.102019	0.287522	0.232223	0.219508	0.0436932	0.592182	0.132312	0.218508	0.0794217	0.759107	0.489887	0.449406
		0.097469	0.270539	0.229319	0.262499	0.0447162	0.585332	0.109645	0.217512	0.0825164	0.692195	0.503024	0.395998
		0.0826212	0.300496	0.223631	0.229087	0.0405055	0.584735	0.12901	0.1631	0.0960731	0.75734	0.488835	0.425235
		0.0765609	0.30416	0.2135	0.234567	0.0469826	0.566282	0.118418	0.156008	0.0838337	0.718186	0.481041	0.414588
		0.0777493	0.270651	0.214943	0.245947	0.0492151	0.556357	0.111376	0.160678	0.0721816	0.734811	0.466868	0.386001
		0.0799414	0.300296	0.220128	0.269763	0.0464287	0.541704	0.104888	0.161389	0.0921276	0.689433	0.46586	0.347398
		0.0762295	0.297113	0.214109	0.257413	0.0445692	0.538057	0.0903833	0.11926	0.0854588	0.682073	0.459747	0.323119
		0.0734029	0.252993	0.220387	0.262396	0.0373235	0.519617	0.0982134	0.145581	0.0782092	0.698717	0.466666	0.32703
		0.0678492	0.300359	0.216548	0.245433	0.0503681	0.508818	0.099144	0.129629	0.0802787	0.7026	0.438649	0.375751
		0.0698378	0.279937	0.204414	0.237223	0.0469091	0.491761	0.114531	0.157671	0.0850176	0.708638	0.437686	0.356886
		0.0676125	0.270095	0.204932	0.259975	0.0513741	0.483213	0.097114	0.186337	0.0821387	0.722386	0.427144	0.293133
		0.0629773	0.27798	0.195046	0.255041	0.0499725	0.456018	0.0816313	0.155249	0.0828307	0.656159	0.407388	0.289235
		0.0634981	0.27521	0.197883	0.2167	0.0503512	0.460451	0.0845919	0.16353	0.0740194	0.658855	0.40983	0.300004
		0.0695774	0.256545	0.200662	0.252118	0.042365	0.448062	0.0765108	0.190002	0.0883695	0.662738	0.400866	0.290521
		0.0554256	0.259971	0.198396	0.24929	0.0428624	0.419647	0.0864834	0.142338	0.0959842	0.638643	0.388212	0.288617
		0.0644214	0.260015	0.192789	0.247201	0.0407712	0.420525	0.075472	0.146964	0.088433	0.644887	0.383592	0.294288
		0.0635313	0.256926	0.193215	0.250922	0.0419694	0.403095	0.0580026	0.104347	0.0968253	0.630283	0.384555	0.249266
		0.0525991	0.240987	0.189219	0.242831	0.0353566	0.383913	0.0517481	0.136276	0.0920261	0.669858	0.389121	0.255992
		0.0634555	0.238055	0.194413	0.232405	0.042122	0.383473	0.0400874	0.105502	0.103916	0.610407	0.390698	0.276816
		0.069246	0.237161	0.190393	0.246765	0.0480452	0.370233	0.0370705	0.067197	0.083329	0.676389	0.387465	0.260328
		0.0595731	0.244989	0.183286	0.245618	0.0363118	0.366511	0.01819	0.0897237	0.0869253	0.652774	0.379184	0.225348
		0.0564388	0.237129	0.184599	0.237971	0.0367696	0.356047	0.0235659	0.101862	0.10311	0.644432	0.377808	0.21693
		0.0567087	0.243051	0.176141	0.256735	0.0350232	0.339445	0.0189302	0.101287	0.0943971	0.644279	0.390158	0.195583
		0.0523055	0.235341	0.178211	0.249836	0.038923	0.321395	0.0166578	0.117346	0.0867063	0.6161	0.387587	0.206581
		0.0539532	0.231671	0.176471	0.237453	0.0349045	0.312118	0.0228733	0.0690339	0.0919404	0.663337	0.403953	0.211345
		0.0528737	0.229745	0.178843	0.238198	0.0376909	0.314484	0.0152207	0.0713494	0.109185	0.619505	0.399962	0.206974
		0.0584605	0.226393	0.184335	0.240056	0.0445862	0.314653	-0.00188509	0.103873	0.110899	0.607874	0.389966	0.190417
		0.0569691	0.227988	0.170352	0.248476	0.0367527	0.297451	-0.000716421	0.114126	0.116444	0.572034	0.376604	0.178161
		0.0542751	0.224911	0.171718	0.235098	0.0324911	0.299996	0.0154934	0.112434	0.0953843	0.562328	0.365349	0.199088
		0.0413165	0.229957	0.170836	0.229161	0.0263362	0.28474	-0.00911784	0.12086	0.102291	0.62842	0.360887	0.18426
		0.0388876	0.224305	0.157312	0.228088	0.0412572	0.281354	-0.0220424	0.101427	0.114102	0.605858	0.348837	0.19709
		0.0390817	0.220478	0.155544	0.211199	0.0362835	0.274296	-0.0227912	0.0825306	0.125443	0.554039	0.37337	0.203906
		0.0417615	0.214844	0.155961	0.21249	0.0294278	0.275005	-0.0119832	0.0723839	0.108173	0.577986	0.378166	0.183263
		0.0410703	0.213075	0.146731	0.219516	0.0364248	0.256172	-0.0198739	0.0845077	0.118676	0.608602	0.376323	0.197613
		0.0434328	0.203952	0.142251	0.215857	0.0341245	0.259158	-0.0126152	0.0838648	0.134972	0.606888	0.383061	0.185257
		0.033618	0.207922	0.138537	0.206714	0.048373	0.260433	-0.0307382	0.0763334	0.118114	0.551147	0.387931	0.149199
		0.026071	0.203639	0.139596	0.202015	0.0408842	0.261202	-0.0424854	0.125244	0.124957	0.562706	0.395716	0.163698
		0.0363357	0.198843	0.139874	0.203462	0.0404264	0.258158	-0.0445804	0.088491	0.131845	0.584689	0.399014	0.158207
		0.0246317	0.200369	0.141105	0.201559	0.0300099	0.256477	-0.0444635	0.0823808	0.0785615	0.586068	0.380073	0.176771
		0.0269943	0.19708	0.128727	0.198796	0.0456827	0.232333	-0.00357749	0.0588679	0.0105626	0.601673	0.384305	0.233964
		0.0198971	0.194591	0.136807	0.1991	0.0362044	0.211964	0.0536569	0.0154967	-0.00686006	0.56657	0.329651	0.289001
		0.0211896	0.186493	0.137166	0.196971	0.0324176	0.205077	0.0632702	0.0439935	0.0125591	0.598676	0.326972	0.264672
		0.0253608	0.184493	0.133701	0.186952	0.0345654	0.210798	0.0770778	0.0896754	0.0003166	0.591148	0.317822	0.26681
		0.0119808	0.173888	0.127213	0.185455	0.0216338	0.217479	0.078636	0.0853972	-0.00304795	0.556524	0.318441	0.26977
		0.00592525	0.178871	0.127802	0.182717	0.0297217	0.216662	0.0708276	0.0709192	0.00857245	0.559431	0.336108	0.246826
		0.00280987	0.169879	0.123719	0.183453	0.0223346	0.206599	0.0620237	0.0812254	0.00922314	0.536117	0.322186	0.245964
		0.00596312	0.169411	0.123619	0.173816	0.0300834	0.208893	0.0499128	0.0707887	0.0084074	0.562472	0.31991	0.252352
		0.00457588	0.169792	0.118505	0.171379	0.0246237	0.188498	0.0552324	0.0721277	0.00961991	0.572814	0.327188	0.237523
		0.00357688	0.165796	0.115985	0.176596	0.0328585	0.182502	0.0693993	0.0585923	0.00464291	0.549395	0.313978	0.255699
		0.00344431	0.162651	0.117748	0.169759	0.0308295	0.189613	0.0583359	0.050795	0.00311299	0.547839	0.310106	0.21794
		6.98113e-06	0.156823	0.118036	0.164435	0.0283709	0.188044	0.0661876	0.0638083	0.00147515	0.553465	0.304204	0.212017
		-0.00557986	0.157893	0.11044	0.16853	0.0233633	0.168547	0.0431129	0.0730027	-0.00617445	0.562194	0.30498	0.226931
		-0.0134535	0.151002	0.100444	0.170244	0.0224251	0.17518	0.0511507	0.0732299	-0.0137066	0.518515	0.301791	0.193011
		-0.0193386	0.142586	0.0947314	0.161878	0.0049324	0.157354	0.0477573	0.0456854	0.00737899	0.567552	0.305172	0.176121
		-0.0237939	0.143674	0.0894505	0.147012	0.00705751	0.137044	0.0235702	0.0338419	0.00359228	0.544683	0.308125	0.15818
		-0.0148076	0.147444	0.0943481	0.147928	0.021046	0.128658	0.0223063	0.02676	0.0225385	0.523567	0.324304	0.154201
		-0.0152763	0.130505	0.0852621	0.160599	0.00957261	0.134864	0.0251025	0.0311349	0.0184185	0.484547	0.322544	0.137293
		-0.0110578	0.131224	0.084711	0.143862	0.00875874	0.150388	0.0182809	0.0438194	0.0294993	0.525329	0.3116	0.12141
		-0.0214029	0.133137	0.0844906	0.145379	0.0197178	0.154961	0.0220769	0.0383328	0.0306261	0.529188	0.291062	0.135534
		-0.0298826	0.12599	0.0891581	0.14015	0.00736272	0.165001	0.006512	0.0835216	0.0300802	0.522274	0.2892	0.129877
		-0.0253658	0.123533	0.0790083	0.133716	0.00972521	0.172868	0.00622632	0.0734764	0.0301945	0.498706	0.287539	0.125037
		-0.0306307	0.119956	0.08093	0.138982	0.0213342	0.171045	-0.00141762	0.0724274	0.00143071	0.501038	0.277936	0.11125
		-0.0341959	0.121451	0.0752225	0.140323	0.0220125	0.172157	0.00854634	0.0477882	-0.00400653	0.511452	0.287263	0.116361
		-0.0383339	0.111302	0.0706364	0.135977	0.0193165	0.16932	0.0197266	0.0352341	0.00560466	0.502934	0.27682	0.104353
		-0.0367715	0.110652	0.0738424	0.12801	0.0200004	0.168204	0.0367978	0.0304194	-0.00862169	0.511242	0.269763	0.108332
		-0.039546	0.115398	0.0725677	0.130328	0.01874	0.150772	0.0525142	0.0128959	-0.00992307	0.488809	0.263959	0.117561
		-0.0372402	0.123527	0.075328	0.126443	0.0222385	0.143843	0.0737363	-0.0168384	-0.0199342	0.460395	0.249152	0.0870657
		-0.0364022	0.119118	0.0915878	0.142937	0.0179487	0.137345	0.0611666	-0.0195406	-0.0126433	0.481732	0.254248	0.0882161
		-0.0371597	0.110971	0.0819459	0.133486	0.0306768	0.135827	0.0616298	-0.0270479	-0.0176838	0.523974	0.240291	0.0922626
		-0.0288552	0.12811	0.0767417	0.137988	0.0242563	0.146758	0.0555138	-0.0454947	-0.0272696	0.526061	0.245962	0.0878236
		-0.0343237	0.123327	0.0717961	0.124474	0.0289304	0.141338	0.0569421	-0.0456349	-0.0258825	0.477508	0.250302	0.0860056
		-0.0341627	0.120044	0.0694336	0.130456	0.0228998	0.153066	0.0469046	-0.038727	-0.0207373	0.480017	0.234428	0.0910491
		-0.028538	0.106988	0.0611719	0.129235	0.0204921	0.131603	0.038079	-0.0505608	-0.0220894	0.480913	0.240841	0.0809395
		-0.0366815	0.109351	0.0638459	0.132606	0.0270257	0.121624	0.0251717	-0.0482501	-0.0262348	0.453744	0.238251	0.0969092
		-0.0367336	0.112478	0.0581816	0.140249	0.0241037	0.122041	0.0188826	-0.0540849	-0.0301961	0.461463	0.233917	0.0843951
		-0.0358198	0.104287	0.0618045	0.1213	0.0261271	0.126502	0.0197352	-0.0279616	-0.0346716	0.427399	0.226452	0.0745877
		-0.0332915	0.108088	0.0559005	0.123553	0.0168127	0.134152	0.0158527	-0.00846097	-0.0381409	0.448707	0.230196	0.0948926
		-0.0282871	0.115098	0.0511419	0.129786	0.0243467	0.125739	0.0118922	0.00694036	-0.0408928	0.427768	0.219213	0.113519
		-0.0297974	0.104856	0.054899	0.134156	0.0251832	0.125258	0.00581946	0.0208963	-0.0500977	0.412761	0.226756	0.113592
		-0.0420032	0.10126	0.0484104	0.130164	0.0358823	0.115902	-0.00221405	0.0257304	-0.0459555	0.414964	0.228167	0.0992099
		-0.0303703	0.100322	0.0483673	0.126061	0.0211477	0.132193	-0.0230509	0.0219405	-0.0483139	0.423262	0.228221	0.0984745
		-0.0387222	0.0966643	0.0461006	0.12128	0.0246067	0.130973	-0.00420511	0.0266585	-0.0357222	0.428903	0.234939	0.0936611
		-0.0443753	0.0966393	0.0447156	0.111142	0.0297838	0.130902	-0.0175149	0.105705	-0.0182297	0.405943	0.227921	0.0987317
		-0.0451233	0.0914869	0.0433834	0.116264	0.024488	0.130891	-0.0110353	0.108688	-0.0292629	0.439446	0.202238	0.094225
		-0.0351002	0.0899175	0.0391136	0.120877	0.0226737	0.121465	0.00884933	0.0808919	-0.045819	0.416621	0.223405	0.0854507
		-0.0331022	0.0891734	0.0376759	0.122821	0.0223346	0.124027	0.00784514	0.0475803	-0.0409404	0.420911	0.209674	0.0953663
		-0.031838	0.084121	0.0438291	0.138485	0.0341528	0.119173	-0.00769812	0.0435922	-0.0351382	0.421098	0.222667	0.0686555
		-0.0328276	0.078606	0.0493784	0.127759	0.0344523	0.111282	0.000192542	-0.000218887	-0.0260666	0.422596	0.211394	0.0900296
		-0.0339449	0.0840022	0.0456836	0.134292	0.0270653	0.111296	0.0119571	-0.0115258	-0.0159158	0.409625	0.198518	0.0779034
		-0.0357535	0.077518	0.0445096	0.132898	0.026161	0.120075	0.0203109	-0.00645483	0.000110283	0.432973	0.228707	0.0868943
		-0.0372355	0.0828892	0.042377	0.120511	0.0306203	0.119001	0.0321015	-0.0237656	-0.0151762	0.427691	0.23949	0.0693547
		-0.0399721	0.0772366	0.0334684	0.117909	0.0173666	0.109428	0.00549915	-0.0499952	-0.0283551	0.420288	0.241475	0.0994986
		-0.0351428	0.0724218	0.0433163	0.118607	0.0186891	0.109845	0.0162595	-0.0618822	-0.0100024	0.428639	0.253457	0.111413
		-0.0379457	0.0756421	0.0461245	0.118525	0.0214416	0.100344	0.00784082	-0.0268836	-0.0240161	0.431876	0.253614	0.0843951
		-0.0409853	0.0700082	0.0448642	0.137872	0.0261327	0.0952291	-0.00125314	-0.0530697	-0.0285646	0.423195	0.233288	0.113289
		-0.0496638	0.0749918	0.0441118	0.117263	0.025528	0.0989407	-0.0032442	-0.0565454	-0.0251397	0.445695	0.247579	0.120061
		-0.0370556	0.0756171	0.0479264	0.124158	0.0242111	0.0992594	0.0142815	-0.0709219	-0.0356429	0.454242	0.246483	0.126512
		-0.0420695	0.0694392	0.0463977	0.127701	0.0319824	0.106384	0.0299156	-0.0726428	-0.053421	0.429276	0.22283	0.0800192
		-0.0366294	0.0682762	0.0398707	0.11841	0.0235385	0.108032	0.04803	-0.0723576	-0.0440352	0.453572	0.235298	0.0657773
		-0.0344563	0.0605664	0.0417061	0.113456	0.0215886	0.110113	0.0452771	-0.0469353	-0.0587599	0.467826	0.258376	0.0751877
		-0.0393092	0.0596159	0.029304	0.11279	0.0205034	0.110469	0.0511161	-0.0233112	-0.0567411	0.443981	0.237583	0.0569308
		-0.0386085	0.0565708	0.0308231	0.109916	0.00738532	0.102378	0.0329066	-0.0464954	-0.0700724	0.420279	0.209742	0.0470693
		-0.048698	0.0547574	0.028245	0.110356	0.0147667	0.108096	0.0365337	-0.0496375	-0.0601152	0.410741	0.202125	0.0819319
		-0.042543	0.0502303	0.0193172	0.109271	0.00522064	0.109689	0.0403817	-0.0580536	-0.038198	0.41223	0.198316	0.0683036
		-0.0417381	0.0497739	0.0176399	0.115347	0.0117995	0.110265	0.0408059	-0.0605722	-0.024597	0.40317	0.190134	0.0869529
		-0.0385754	0.0587655	0.02029	0.119541	-0.003472	0.126576	0.0339973	-0.0508219	-0.020277	0.373775	0.18747	0.115527
		-0.0391341	0.0593595	0.0133988	0.124873	0.0099739	0.13363	0.029617	-0.0327956	-0.0359984	0.378875	0.192959	0.134361
		-0.0281829	0.0610728	0.0188523	0.131854	0.01072	0.134284	0.0388711	-0.022736	-0.0414197	0.398837	0.194542	0.160125
		-0.0303703	0.0660939	0.0124548	0.13557	0.0183896	0.153961	0.0606299	-0.0280921	-0.0354715	0.399383	0.184054	0.13862
		-0.0348729	0.0591282	0.0156512	0.130032	0.0189717	0.164164	0.0629802	-0.0162341	-0.0276441	0.375614	0.170264	0.144439
		-0.0249492	0.058284	0.0139212	0.141926	0.00975347	0.158605	0.0628547	-0.0514261	-0.0197057	0.384989	0.184811	0.179645
		-0.0163748	0.0573086	0.0245598	0.129847	0.00817094	0.170472	0.0510728	-0.0136237	-0.0357222	0.383069	0.183828	0.17853
		-0.0221557	0.0569272	0.0206781	0.133116	0.00860048	0.18221	0.0584268	-0.0205413	-0.0645526	0.416357	0.181922	0.166373
		-0.0224919	0.0605976	0.0231413	0.138884	0.00999651	0.185281	0.0800298	-0.0566034	-0.0681171	0.398042	0.177906	0.132584
		-0.0134725	0.0581402	0.0165904	0.118916	0.00991173	0.182905	0.086531	-0.0897554	-0.0844035	0.384108	0.175488	0.157062
		-0.0171086	0.0684638	0.0204721	0.124581	0.0175135	0.177373	0.0803977	-0.0618194	-0.0726783	0.373507	0.180241	0.181106
		-0.0164979	0.0632864	0.0143764	0.124811	0.0146932	0.169143	0.0871976	-0.0371463	-0.0644796	0.401882	0.176516	0.219537
		-0.00394169	0.0718466	0.0160393	0.125309	0.0239567	0.181312	0.083934	-0.00536716	-0.0790361	0.479639	0.153093	0.208936
		-0.00619063	0.0695955	0.0269367	0.128565	0.0257766	0.17675	0.0870375	-0.0204881	-0.0733163	0.47113	0.147407	0.181427
		0.0175819	0.0900175	0.0366888	0.140948	0.0402286	0.167984	0.0820814	-0.00242322	-0.0803057	0.49782	0.146031	0.171037
		0.013619	0.0864721	0.051324	0.145495	0.0452192	0.170736	0.0764156	-0.0140636	-0.0741448	0.524678	0.146208	0.189637
		0.0238789	0.0858968	0.0445814	0.146654	0.0474856	0.166449	0.0849122	-0.0139863	-0.0637274	0.479902	0.143073	0.177985
		0.0291533	0.0884668	0.0517649	0.13499	0.0542566	0.157083	0.0965426	-0.0311327	-0.075735	0.449794	0.146419	0.198452
		0.0230125	0.0802817	0.0504566	0.149141	0.0497803	0.166093	0.107277	-0.00452604	-0.0732402	0.491236	0.14899	0.199458
		-0.000883126	0.0679448	0.0368133	0.127923	0.0328585	0.174468	0.0972655	-0.00971782	-0.0789821	0.46628	0.138089	0.205665
		0.000854477	0.0647683	0.0314845	0.113699	0.0329659	0.163428	0.0868903	-0.0183756	-0.0761254	0.442046	0.14955	0.249212
		0.00731722	0.0675633	0.0220631	0.0973197	0.0250758	0.156812	0.0843192	0.0138289	-0.0712024	0.457149	0.162563	0.237262
		0.0077102	0.0666692	0.0257866	0.110212	0.0225833	0.16394	0.0704467	-0.0236834	-0.0765952	0.453347	0.155575	0.21476
		0.00618092	0.0612667	0.0160633	0.110467	0.0242111	0.164771	0.0665771	-0.02058	-0.0826577	0.423291	0.145422	0.18823
		-0.00308472	0.0655374	0.0178843	0.0844723	0.0196556	0.169425	0.0495709	-0.0259264	-0.0823498	0.393651	0.157143	0.182004
		-0.00367655	0.0642743	0.0234145	0.108597	0.0374648	0.158859	0.0540421	-0.0259119	-0.0803724	0.393369	0.162937	0.179293
		0.00227486	0.0662127	0.0255038	0.108502	0.0246915	0.130834	0.0665555	-0.00935527	-0.0737829	0.422654	0.170643	0.18942
		-0.00183478	0.0592345	0.0278376	0.105637	0.0257993	0.128963	0.0765151	0.0058817	-0.0887425	0.410626	0.163591	0.16229
		-0.0028906	0.0599973	0.0268217	0.0993465	0.0178414	0.120041	0.0757663	0.0157722	-0.0933608	0.42387	0.159187	0.191383
		-0.00497383	0.0638616	0.0313934	0.102607	0.0190678	0.111648	0.0777098	0.0280556	-0.0945797	0.414169	0.15932	0.183845
		-0.00540468	0.058828	0.0338039	0.106944	0.015671	0.105381	0.0780604	0.0334165	-0.0966682	0.466936	0.145756	0.16944
		-0.00301844	0.0681199	0.0259783	0.100161	0.0162645	0.0934699	0.0646164	-0.00144674	-0.0998995	0.433969	0.156725	0.169431
		0.00708049	0.0653561	0.0306315	0.106574	0.0189039	0.088599	0.0478135	-0.0176022	-0.0929291	0.41755	0.1708	0.177709
		0.00738351	0.0664628	0.0314749	0.110167	0.0209612	0.0919886	0.0358152	0.00172924	-0.112764	0.408361	0.164018	0.202354
		-0.00940543	0.0578776	0.0389219	0.097957	0.0168466	0.074932	0.038356	-0.00950996	-0.103588	0.374604	0.173872	0.209292
		-0.0112377	0.0542634	0.0466708	0.116243	0.0197291	0.077037	0.0459437	-0.029755	-0.0974776	0.417966	0.178811	0.232985
		-0.0154042	0.0580777	0.0375993	0.126908	0.0199665	0.0764946	0.0528431	-0.0489414	-0.102785	0.413049	0.182275	0.239242
		-0.0044909	0.0471914	0.0421758	0.119985	0.0155976	0.0691968	0.0735718	-0.0370351	-0.10513	0.401001	0.18201	0.237172
		-0.00954747	0.053338	0.0374507	0.104638	0.0205147	0.0716915	0.0784759	-0.0434112	-0.0847812	0.393254	0.181823	0.248842
		-0.00575978	0.0501365	0.0427173	0.11915	0.0249797	0.0725152	0.07542	-0.0578361	-0.0834481	0.394427	0.182359	0.205138
		-0.00695763	0.0486483	0.0390369	0.10969	0.0211816	0.070217	0.0803328	-0.0365275	-0.0777664	0.417305	0.181691	0.18495
		-0.00634213	0.0484107	0.0413371	0.102866	0.0344749	0.0659563	0.0846698	-0.0297357	-0.070539	0.394891	0.189573	0.176252
		-0.00752579	0.0583528	0.0354332	0.108486	0.0254432	0.0839823	0.075182	-0.0524171	-0.090174	0.397736	0.177931	0.127892
		-0.00852953	0.0519499	0.0401774	0.110587	0.0302982	0.0894464	0.0643956	-0.0607559	-0.0938655	0.400101	0.164111	0.125916
		-0.00351084	0.0519624	0.0418643	0.109435	0.027574	0.110689	0.0653003	-0.0639705	-0.090374	0.4025	0.156528	0.127297
		-0.00694817	0.0590031	0.0302289	0.113275	0.0297556	0.10552	0.0567603	-0.055975	-0.0858033	0.441673	0.149968	0.13363
		-0.00785248	0.0596347	0.0399858	0.105735	0.0266018	0.102727	0.0517351	-0.0607607	-0.0746336	0.417904	0.159629	0.0934671
		-0.00444356	0.0621671	0.0382222	0.100777	0.0316038	0.086816	0.0595998	-0.0413423	-0.0802613	0.456019	0.176801	0.0888882
		-0.00317468	0.0598723	0.039842	0.107034	0.0312986	0.0813723	0.0663997	-0.0392104	-0.0924498	0.463905	0.181553	0.0675096
		-0.00144181	0.0677822	0.0403595	0.0924069	0.0213568	0.0851144	0.0878339	-0.0474139	-0.0830101	0.411219	0.170756	0.06003
		0.0119524	0.0669381	0.0403164	0.104773	0.0255336	0.0845992	0.0843236	0.0186001	-0.0882822	0.386057	0.177209	0.0830101
		0.00253053	0.060235	0.0418307	0.109752	0.0202321	0.0894803	0.0798826	0.028012	-0.0847368	0.419293	0.180005	0.0905438
		0.00509669	0.0666692	0.0408004	0.111273	0.0303208	0.0906361	0.0813673	0.0622904	-0.0839877	0.395212	0.187637	0.0660841
		0.0136616	0.0624922	0.038275	0.112437	0.030999	0.0983882	0.101074	0.0531927	-0.081769	0.359875	0.197972	0.0687998
		0.00829255	0.0513058	0.0359076	0.105924	0.0390586	0.0977747	0.104464	-0.0175587	-0.0817404	0.442784	0.180477	0.0648706
		0.001309	0.0522062	0.0305739	0.107865	0.029083	0.115238	0.140004	-0.0352417	-0.0758207	0.436765	0.191343	0.0724223
		0.0181263	0.0472289	0.0287386	0.102183	0.0326437	0.124041	0.128114	-0.0302723	-0.0875332	0.392172	0.189701	0.079947
		0.0231924	0.0481606	0.0299366	0.104555	0.0390304	0.113943	0.134005	-0.0169689	-0.0702597	0.395591	0.181194	0.0788869
		0.0270321	0.0464411	0.0202564	0.0942939	0.0343958	0.0911548	0.118245	-0.0127053	-0.080055	0.387398	0.188246	0.0800823
		0.0277944	0.0474165	0.0240422	0.0965345	0.0388439	0.0786165	0.109896	-0.017201	-0.0803597	0.376955	0.193264	0.0676269
		0.015314	0.0450467	0.0232755	0.0935087	0.0324233	0.0957545	0.135442	-0.0279181	-0.091942	0.400388	0.187126	0.0765726
		0.021379	0.04409	0.023817	0.107774	0.0346162	0.0900125	0.137771	0.00200962	-0.108285	0.387048	0.18288	0.0981001
		0.0181027	0.0407697	0.0232324	0.108395	0.0314568	0.0906802	0.15179	0.0179717	-0.109752	0.38905	0.186025	0.0995482
		0.0156312	0.0381622	0.0285421	0.099844	0.024601	0.0865279	0.155279	0.0117793	-0.103759	0.371391	0.203157	0.149857
		0.0217483	0.0401632	0.029328	0.0979487	0.0242563	0.0805588	0.166979	-0.00827244	-0.103099	0.375872	0.195525	0.117922
		0.0273115	0.0429895	0.0323566	0.0980885	0.021922	0.0752777	0.147081	0.00228032	-0.104499	0.372784	0.195844	0.123011
		0.0208487	0.0433084	0.0292801	0.0975993	0.0213455	0.0817655	0.141506	-0.00387344	-0.109016	0.363212	0.193343	0.101705
		0.0292432	0.0505117	0.026975	0.0977514	0.0248158	0.0813655	0.129192	-0.0110279	-0.104638	0.382811	0.178565	0.102805
		0.031549	0.0549825	0.0270996	0.10035	0.024635	0.0868703	0.130676	-0.0282081	-0.109796	0.366004	0.172412	0.13696
		0.0279412	0.0450404	0.0241045	0.0864292	0.0209386	0.0836535	0.12901	-0.042048	-0.110491	0.371027	0.195746	0.144331
		0.01699	0.0484607	0.0294478	0.0948818	0.0292413	0.0903412	0.13323	-0.0276232	-0.116398	0.401945	0.202243	0.115992
		0.0263314	0.0503054	0.0271715	0.102237	0.0263418	0.110967	0.150206	-0.0467564	-0.105403	0.397482	0.195834	0.124247

## Sheet: Figure 5
figure 5b			figure 5c			figure 5d			figure 5e			figure 5g			figure 5i					figure 5j
mEPSC Frequency (Hz)			Relative frequency (percentages)			Amplitude(pA)			Relative frequency (percentages)			PPR			Mechanical withdrawal threshold (g)					Mechanical withdrawal threshold (g)
Baseline	CNO		Baseline	CNO		Baseline	CNO		Baseline	CNO		Baseline	CNO		sham					CCI
1.5	1.8		54.0939	461.5		12.9272	12.6499		16.057	14.0652		1.6	1.23585			Day 0	Day 14	CNO			Day 0	Day 14	CNO
1.56667	1.86667		98.703	86.5		14.8665	13.8844		21.0584	10.1432		1.71588	1.23129		mice 1	2	3.13333	1.86667		mice 1	1.13333	0.4	0.246667
1.16667	1.16667		115.406	149.9		7.11861	7.81601		22.4089	7.92923		1.27521	1.43284		mice 2	1.6	1.26667	1.6		mice 2	1.8	0.733333	0.666667
0.666667	2.9		257.594	3627.6		9.58179	11.3688		13.2158	23.4241		1.27604	1.00582		mice 3	1.46667	1.8	1.8		mice 3	1.8	0.733333	0.466667
1.16667	2.13333		1075.8	138.1		9.75733	10.9984		14.254	7.16213		1.22292	0.911901		mice 4	1.66667	1.4	1.46667		mice 4	1.2	0.4	0.356667
1.63333	1.66667		549.797	245.3		10.6126	9.83226		11.956	8.75817		1.23776	1.05181		mice 5	1.26667	1	0.933333		mice 5	1.6	0.4	0.06
1.06667	1.56667		279.812	447.2		7.43262	7.1635		6.40304	13.0761		Paired t test			Repeated measures ANOVA summary					mice 6	2	1.13333	0.6
1.2	1.6		952.5	187.2		12.8772	10.3661		9.9356	8.66472		P value	0.0425		F	0.3172				Repeated measures ANOVA summary
0.966667	1.76667		933.891	255.7		8.44158	8.5954		15.0514	7.78917		t, df	t=2.705, df=5		P value	0.6466				F	96.43
Paired t test			133.609	938.8		Paired t test			6.51061	21.9887					ANOVA table	F (DFn, DFd)				P value	<0.0001
P value	0.0273		596.594	64.5		P value	0.8131		6.38082	11.937					Treatment (between columns)	F (1.254, 5.014) = 0.3172				ANOVA table	F (DFn, DFd)
t, df	t=2.693, df=8		335.094	469.9		t, df	t=0.2444, df=8		22.3331	15.1153										Treatment (between columns)	F (1.432, 7.162) = 96.43
			104.312	677					15.6723	11.3171
			391.094	147.1					10.1014	9.42688
			522.906	1124.5					12.2311	9.60481
			234.891	56.0996					19.3529	11.1086
			899.797	75					18.4625	10.9888
			1556.3	58.8008					7.34409	22.9835
			748.5	364					5.2434	14.6058
			98.2966	562					6.18671	14.8392
			151.703	613.5					19.608	19.126
			317.797	172.3					8.14067	11.7944
			363.297	465.5					43.8451	15.158
			663.203	838.5					17.0408	27.3642
			869	729.399					5.73606	11.1792
			936	945					9.2144	7.06354
			22.4062	211.5					11.5596	10.668
			2258.5	472.1					9.16063	16.2092
			915.391	234.801					6.97341	10.6345
			287.906	655.6					8.31167	11.2282
			740	1259					18.8893	8.94814
			601.219	323.1					6.61346	19.1836
			1173	662.901					9.91558	4.77521
			73.5938	1336.4					6.27409	10.3198
			66.5938	63.7986					6.26004	10.275
			732.813	338.201					13.3953	8.32587
			280.593	208.199					9.23547	11.2687
			503.188	559					31.1759	15.0509
			957.312	596.4					15.2088	23.1773
			2164.91	1168.6					7.25983	10.7667
			857.687	123					14.0541	15.089
			259.5	672.6					8.31787	14.8165
			1498.8	606.701					20.6298	14.898
			290.398	116.199					6.52787	15.2368
			245.203	242.301					5.65656	6.9875
			171.601	365.6					14.4494	6.94075
			138.297	321.199					21.4277	10.5168
			548.898	1031.3					6.27032	10.7404
			85.3047	30.8008					11.4718	13.1561
			34.5	260.398					19.4248	17.2771
			621.797	127					6.88181	11.7728
			39.6016	1391.2					17.9105	10.7779
			44.7031	383.398					18.0893	8.83765
			769.797	1459.8					8.25989	6.89783
			478.398	1425.8					22.3418	6.68576
			971	62.6992					9.63906	11.2831
			333.805	106.398					13.1166	16.7387
			561.594	469					26.9875	9.75877
			817.203	96.8008					8.46576	8.96232
			330.398	261					17.4586	9.78686
			321.305	1016.4					7.04256	6.81637
			615.695	562.5					11.3313	23.1726
			109.602	381.598					11.7508	27.22
			1164.7	893.402					14.1547	21.2469
			805.695	466.5					15.0079	24.771
			1797.8	97.4999					15.4668	21.8495
			866.094	212.199					11.2055	12.2318
			875.602	513.402					26.1164	12.3668
			528	989.399					12.5943	10.2628
			1077.1	73.1017					26.3878	6.03371
			194.898	1300.5					12.5177	12.9124
			575.297	976.398					17.1536	13.2645
			559	99.9023					20.6741	10.7911
			776.898	2413.9					7.96722	10.3942
			65.2034	322.898					5.25029	22.1793
			102.898	606.5					7.23623	14.9125
			1369.1	96					20.9554	6.42813
			296.398	434.5					17.3756	23.0007
			1765.1	371.703					22.5242	8.5293
			1797.4	234.699					7.7544	13.6347
			179.297	297					11.7246	12.5503
			498.305	309.301					11.9756	5.86772
			754.398	110.199					9.75656	7.67975
			30	447.699					18.5672	15.0863
			35.2969	51.1013					10.5433	5.05119
			332.094	548.699					9.69482	11.2181
			3330	247					24.0546	22.1361
			65.7031	352.801					19.8426	5.14966
			1043.39	162.797					15.884	6.79191
			762.61	399.703					20.23	28.6327
			1162.89	537.297					21.3246	26.1287
			1840	261.301					5.88388	12.8492
			486.5	512.801					6.21433	8.27136
			39.0941	85.1992					17.6209	7.13092
			65.4998	62.1992					6.07601	6.54218
			1878.09	217.805					8.05977	6.41285
			1317	297.797					10.8541	18.4031
			463.406	558.297					4.77435	8.41302
			312.297	121.5					3.89251	13.5469
			71.7969	302					6.90252	7.28615
			1630.5	1256.1					13.7373	21.0006
			447.703	887.898					10.5011	16.9028
			403.609	548.703					4.8936	20.4464
			968.891	114.297					5.37644	27.1601
			1148.61	907.5					5.99386	5.56193
			2607.09	489.688					6.83436	6.02974
			88.2969	23.2031					5.19947	27.5917
			977.704	40.406					5.28497	7.95993
			1067	1077.59					11.927	17.8782
			346.703	779.906					7.31618	26.5192
			332.797	3597.89					4.8843	6.05118
			2034.8	1568.61					7.64137	7.70078
			596.812	283.203					5.63569	10.218
			327.688	153.5					4.33558	7.87576
			708.312	1619.8					4.81904	5.87367
			49.8904	367.906					7.424	6.31056
			1567.2	536.204					6.22859	8.25306
			216.609	737.5					7.82978	9.27419
			307.391	1485.3					8.16361	6.37331
			614.109	1217.3					4.43929	5.67828
			214.094	37.4062					6.47327	8.48561
			3209	511.797					5.93379	4.90401
			995.094	215.406					6.37247	3.33383
			1858.8	120.5					6.24796	6.25867
			2100.5	47.5937					7.52101	10.0416
			81.2969	2257.5					4.01804	5.81563
			1181.91	600.406					19.7793	8.71464
			1087.19	591.281					22.8237	9.78955
			100	412.312					5.92429	4.13588
			2329.3	514.188					12.0429	17.3511
			480.812	48.5					13.0868	5.66513
			1569.09	3037					7.66247	14.8629
			2287.8	705.5					9.77596	14.7028
			71.1016	465.406					9.05287	7.54911
			1400.2	708.406					5.82424	4.40765
			485	279.094					8.35309	4.64134
			470	747					5.57698	3.91335
			915.398	29.8984					6.12047	11.7428
			26.6016	95.6016					9.70947	9.94502
			1146.8	656.598					9.29847	6.09676
			92.7031	66.3008					6.8677	8.77969
			673.102	190.898					5.11607	12.3372
			1316.3	69.6017					9.52508	6.81397
			143.703	19.1992					14.2256	4.98602
			345.109	39.9999					9.54803	5.579
			230.797	56.8008					8.16662	12.1486
			1619.89	109					11.4629	18.4962
			440	155.5					5.0912	14.3172
			820.406	317.102					5.04159	11.1346
			612.594	167.598					15.6064	23.664
			376.312	96					4.45185	14.5084
			330.594	486.102					5.43128	19.4304
			557.703	131.301					6.58598	8.28005
			191.797	215.297					4.63971	17.6817
			2774.5	23.5					10.7909	14.771
			1268.11	18.301					5.23853	13.5412
			61.7036	271.301					13.1245	8.63872
			170.093	219.898					10.4639	15.5273
			802.094	249.5					10.9367	11.5727
			959.812	144.602					18.1905	12.1381
			203	134.898					4.41123	11.8589
			81.0938	497.102					30.8368	7.53181
			1522.3	73.3984					3.63649	13.4903
			586.5	79.2031					3.57555	13.5867
			596.8	107.398					12.364	5.39853
			807.2	337.602					28.7249	11.7471
			43.0999	233.098					5.22422	6.75554
			1187.8	45					17.1975	11.2322
			799.1	135.801					4.83694	16.2455
			132.7	318.898					9.85741	13.2175
			456.6	404.301					3.36627	10.1813
			864.8	273.699					4.78678	10.3441
			507	172.703					3.84015	7.97475
			1001.6	661.398					8.24674	19.0095
			373.9	241.301					29.3507	16.3167
			1598.9	68					3.65879	14.3448
			453	160					3.65928	10.5252
			1121.3	117.898					2.61836	12.8741
			323.5	513					17.9991	11.2099
			80.8994	142.301					11.7897	17.2529
			923.7	72.6016					5.59861	16.2306
			72.5996	172.398					15.7157	11.2411
			148.101	357.597					13.0701	12.1851
			272.5	322.402					5.61379	8.27751
			70	145.301					26.3296	10.4677
			893.2	114.898					11.9786	16.3184
			475.199	409.699					6.42297	16.4559
			782.5	562.102					21.0943	10.9967
			36.3008	517.699					25.6335	10.9047
			158.9	360.301					10.8276	14.3789
			2078.8	73.8987					6.24266	12.7268
			883.1	959.402					9.43407	16.8853
			186.599	751.699					20.3349	22.3954
			341.099	1213.8					4.93126	13.3498
			415	318.797					6.1174	13.5752
			2479.8	505.898					7.85807	15.7041
			158.299	140.406					7.39295	17.9815
			1242.6	279.398					9.28224	6.71775
			582.602	417.695					17.2205	9.77529
			345.1	985.203					4.48623	13.5653
			55.7988	520.898					4.42088	14.0325
			158.801	548					27.2784	9.1892
			228.6	119.305					5.02211	8.40951
			273.701	66.7969					10.9149	11.4669
			254	129.398					5.96237	12.7985
			404.1	668					7.39008	11.3882
			127.199	678					19.3315	9.60028
			88.8008	208.304					6.68647	12.0821
			651.699	87.2971					4.01302	5.41227
			644	177.398					4.93721	9.82029
			226.7	2221.1					7.03709	9.71997
			298.1	941					4.97992	14.009
			2529.3	1400					11.0849	11.9172
			678.8	318.297					10.7755	16.1406
			537.7	282.805					10.159	8.74922
			920.1	21.6016					5.80853	9.3495
			718.3	342.5					17.8219	10.6312
			573.7	1290.8					5.22749	7.65255
			326	18.6016					16.9944	8.53299
			1885	346.398					10.2667	16.6271
			667.7	391.312					5.98684	11.0086
			440.5	106.094					5.90987	7.34686
			388.5	1017.3					15.2846	9.36783
			193.101	202.297					17.5378	7.39905
			1442.6	476.906					7.00193	5.91642
			1724.6	907.203					5.58184	9.46385
			68.2998	1278.59					4.27376	8.04763
			382.1	157.204					10.021	10.5468
			18.7002	943.296					8.7137	6.86687
			72.0996	182.907					4.90461	6.29739
			119.2	1270.8					7.16075	11.0058
			1302.8	458.094					7.35603	6.32474
			615.4	487.203					8.16688	16.3956
			2847.1	26.7969					7.78123	14.1711
			186.1	578.609					6.75354	23.339
			2162.2	354.297					6.68503	5.04931
			774.699	576.203					4.94505	9.53006
			85.0996	113.891					5.8656	22.7338
			622.602	748.203					4.46946	7.10825
			770.898	89.0938					5.99164	13.2611
			567.801	462.203					6.14868	21.6733
			357.902	493					4.31908	13.425
			193.699	426.906					5.34085	27.5369
			113.598	123.703					19.6112	9.61828
			736.903	510.5					10.2704	4.76346
			5034.1	98.2969					11.6804	9.74768
			147.902	155.297					4.76291	4.83912
			1324.8	135					5.33465	19.6209
			115.801	41.2031					4.82106	7.72895
			240.699	37.0935					8.82269	15.227
			1280.5	35.7969					4.17047	6.67195
			202.703	36.3127					7.77289	19.2507
			187.797	106.797					7.35587	8.2967
			288.801	181.094					12.5646	6.07222
			410.801	261.203					6.30358	9.19861
			102.102	1600.3					5.70659	5.39065
			1386.2	123.703					8.57424	14.3872
			105	219.797					8.05558	7.15669
			435.199	638.109					6.85268	10.3714
			311.5	86.1875					4.21455	15.5236
			428.398	46.2031					5.46586	13.2071
			252.5	219.703					14.4426	5.43027
			2433.1	605					7.8289	17.1262
			319.5	429.703					11.6124	16.2779
			2143.6	3212.59					24.1477	9.87453
			809.695	289.5					10.913	14.9806
			40.7031	288.609					10.8864	10.1974
			549.398	62.7969					17.4527	15.6596
			747.805	1096.7					13.3861	10.8126
			1655.8	17.8906					17.998	15.5195
			301.602	26.9062					22.4098	11.8993
			87.8984	1138.2					17.601	27.5564
			214.305	906.391					5.47779	14.0539
			1021.2	350.703					10.062	5.01705
			789.102	436.594					11.4875	12.9855
			593.797	24.8125					10.7919	10.9981
			803.102	109.297					8.35424	14.2034
			932.804	241.5					19.0536	11.5436
			345.195	779.203					9.69248	7.65082
			248.102	17.3906					6.92941	12.3197
			916	108.406					9.48721	5.00477
			1043.8	387.406					6.78734	5.22423
			1508.8	1113.89					8.0777	9.34333
			2198.5	524.11					16.3401	7.48273
			940.797	187.688					9.25	7.27795
			750.898	919.609					8.26725	8.46039
			318	271					11.061	10.7579
			2362.1	148.204					6.41136	6.47049
			268.703	155.094					7.47357	6.68365
			438.094	52.2026					10.6412	4.70033
			237.203	1363					7.4438	5.69595
			166.898	44.5005					11.1481	12.4725
			555.898	103.796					17.1055	7.36884
			1783.6	890.094					20.703	5.70721
			1647.9	239					17.1847	3.62887
			2148.8	1359.41					9.77699	6.51761
			229.398	247.703					14.9421	6.63909
			1802.6	734.594					17.2029	7.38064
				123.703					18.5945	7.78126
				227.703					5.85748	19.3057
				1302.3					7.37394	7.78787
				342.703					6.28314	8.19518
				91.5938					10.5353	9.1669
				889.797					6.2083	6.58222
				923.906					6.53421	5.6327
				436.797					5.62942	10.7253
				281.703					12.5765	5.94331
				211.703					7.41099	10.4388
				245.891					10.0777	9.29237
				1076.7					6.0547	6.5857
				270.797					7.0211	22.3906
				880.203					6.24912	23.6554
				76.1094					5.71174	11.7002
				381.688					13.0752	6.59938
				717.5					6.44167	16.343
				167.312					5.09502	7.51893
				1082.09					12.0902	18.919
				1279.91					5.42923	6.76837
				924.797					6.86701	18.0598
				1943.59					10.3337	15.7154
				565					6.95935	8.77874
				783.609					10.1365	15.5528
				1094.8					5.24311	9.26817
				448					6.98432	11.9545
				603.094					4.55826	20.1532
				499.906					6.40788	4.66997
				109.891					20.5376	5.74809
				104						11.025
				103.5						24.5628
				1762.6						7.53621
				677.602						7.91683
				312.297						5.64881
				461.602						4.04923
				240						10.207
				341						12.246
				356.398						7.64255
				611.305						11.4726
				704.797						5.83716
				677.898						5.16461
				443.703						8.30781
				30.5						4.87595
				588.297						6.47131
				744.406						4.65159
				1060.59						8.44759
				74.6015						4.53236
				327						5.56122
				43.2968						5.22037
				1889.8						13.6013
				1163.8						5.39819
				791						6.14052
				533.203						4.6829
				40.7969						10.7474
				356.602						5.62775
				33.6016						10.0434
				930.398						10.4549
				514.297						10.981
				843.5						6.93898
				99.1016						7.33764
				282.602						12.3457
				793.203						5.17084
				953.5						7.29903
				133.297						5.6299
				595.797						4.44216
				316.297						4.55548
				696.906						8.29041
				294.195						6.98857
				528						5.41183
				303.602						4.97592
				764.398						16.9534
				2937.6						7.24627
				1089.5						7.25622
				127						5.9598
				875.6						8.57955
				404.5						6.07377
				592.5						8.28749
				158.801						4.34006
				1037.8						5.20808
				268.098						6.54172
				70						5.00569
				46.4023						5.90365
				172.297						6.28618
				113.703						4.24558
				252.5						9.54269
				49.8984						4.72449
				14.8984						7.84927
				1569.7						4.17602
				36.3984						8.19469
				799.699						6.35095
				422.801						8.3682
				574.602						5.42497
				304.199						11.6276
				93						4.8719
				679.098						5.64393
				64.8008						18.1749
				156.402						5.88959
				1733.2						5.73371
				139						5.57517
				539.102						6.15113
				1007.6						6.38336
				491.699						18.7623
				120.5						8.37857
				1937.8						9.31245
				92.8008						6.7489
				506.602						6.74788
				3206.1						9.29198
				65.1992						5.59788
				949.301						6.03723
				157.801						6.37012
				477.598						16.6362
				585						6.79035
				593.301						16.8665
				1562.8						7.64449
				94.6992						24.489
				1706.1						5.41832
				667						21.1649
				1688.8						7.85146
				27.3008						6.14315
				36.6877						18.6654
				987.406						9.25843
				611.297						17.1807
				383.703						17.9734
				220.094						6.70002
				1190.5						23.9925
				518.609						7.70641
				290						5.22667
				383						19.6291
				478						10.9512
				1321.7						9.03704
				666.297						7.92786
				728						4.40923
				136.797						15.1919
				262.5						4.51228
				36.4062						4.79455
				91.3904						6.35482
				857.609						12.8532
				1266.09						4.92109
				379.906						12.7699
				210.797						11.4757
				421.203						6.04711
				206						4.13815
				21.0938						6.95325
				98.6094						9.36977
				402.594						4.71872
				1141.09						10.4689
				171.704						5.20737
				132.703						11.3136
				183.703						11.1557
				1177.89						14.1914
				772.609						11.6045
				554.891						10.6658
				70.1874						11.3643
				380						6.06042
				838						8.44443
				884.109						20.0637
				476.094						6.55534
				67.2966						5.90765
				148.406						6.68488
				272.703						7.5931
				963.703						9.63441
				1575.3						8.24122
				59.8901						6.63195
				414.906						13.6167
				263						11.3847
				447.5						4.3966
				1699						9.9402
				392.094						6.6148
				344.109						8.09821
			Kolmogorov-Smirnov test							6.79398
			P value	0.0001						5.12044
										5.6509
										5.75322
										7.03964
										4.36365
										4.06976
										8.38472
										5.52181
										9.93409
										9.92065
										5.75017
										6.55529
										5.99915
										8.05529
										11.4757
										7.15195
										18.8622
										9.57972
										4.77516
										14.7274
										6.16815
										9.95358
										5.05899
										9.99853
										12.6416
										5.425
									Kolmogorov-Smirnov test
									P value	0.0946

## Sheet: Figure 6
figure 6 b1		figure 6 b2			figure 6 c																				figure 6 e				figure 6 f
mCherry in S100β+ cells (%)		mGluR5 intensity(a.u.)			Mean ΔF/F																				Frequency/min(100 μm2)				Amplitude(ΔF/F)
68.4211		46.918	29.388		shRNA											Scramble_shRNA									CCI	shRNA	Scramble_shRNA		CCI	shRNA	Scramble shRNA
85		55.201	4.748			Cell 1	Cell 2	Cell 3	Cell 4	Cell 5	Cell 6	Cell 7	Cell 8	Cell 9	Cell 10	Cell 1	Cell 2	Cell 3	Cell 4	Cell 5	Cell 6	Cell 7	Cell 8		1.19666	0.759954	1.40724		1.73915	0.873938	1.03666
94.1176		53.028	21.418		Baseline	0.0257416	0.0036207	0.00559847	0.00255166	0.00571532	0.00421981	-0.00963967	0.00280067	-0.00411606	-0.00306972	-0.14234	0.063043	1.02646	0.152061	-0.21719	-0.12945	-0.22453	-0.11979		1.40324	0.634617	2.42599		1.3749	0.468283	1.06376
100		48.485	31.842		CHPG	0.136814	0.172805	0.107508	0.0420355	0.176625	0.0617949	0.170317	-0.0526118	-0.00694293	-0.0130466	0.412117	0.210006	1.11275	0.337712	0.292561	0.194477	0.146425	0.075734		1.19853	0.349309	1.16153		1.36288	0.400701	0.977009
93.75		50.208	57.194		Source of Variation	P value																			1.17827	0.773802	0.8133		0.773515	0.497866	1.15978
100		43.218	35.688		Time x Column Factor	**																			1.21906	0.768872	0.912869		0.874007	0.496585	1.40909
		53.655			ANOVA table	F (DFn, DFd)	P value																		0.948036	0.654977	0.716171		1.03396	1.05073	1.21641
		Unpaired t test			Time x Column Factor	F (1, 16) = 12.79	P=0.0025																		1.64275	0.281354			2.21999	0.896033
		P value	0.0122																						1.80913	0.38726			3.06869	0.941828
		t, df	t=2.994, df=11																						ANOVA summary				ANOVA summary
																									F	8.69			F	5.781
																									P value	0.0021			P value	0.0109
																									ANOVA table	F (DFn, DFd)	P value		ANOVA table	F (DFn, DFd)	P value
																									Treatment (between columns)	F (2, 19) = 8.690	P=0.0021		Treatment (between columns)	F (2, 19) = 5.781	P=0.0109

[truncated: 1 more sheets: Figure 7]
